# Supplementary material for: Defined culture conditions improve functional properties of mature iPSC-derived macrophages for therapeutic screening
Source: Stem Cell Res Ther. 2026 Apr 11;17:134. doi: 10.1186/s13287-026-05009-1 (PMC13078047; doi:10.1186/s13287-026-05009-1)
Supplement: Supplementary file 2 — Supplementary Material 2. [file 13287_2026_5009_MOESM2_ESM.xlsx]

## Sheet: Tabelle1
Antigen	Conjugate	Host	Clone	Supplier	Cat. no.	RRID	Dilution factor
CD11b	PE-Cy7	Mouse	ICRF44	BioLegend	301322	AB_830644	1:500
CD14	PE	Mouse	61D3	Invitrogen	12-0149-42	AB_10598367	1:500
CD16	PE-Cy7	Mouse	eBioCB16 (CB16)	Invitrogen	25-0168-42	AB_10714839	1:100
CD163	APC	Mouse	GHI/61	BioLegend	333610	AB_2074533	1:300
CD206	BV421	Mouse	15-2	BioLegend	321126	AB_2563839	1:150
CD45	BV421	Mouse	HI30	Invitrogen	404-0459-42	AB_2925511	1:100
CD64	FITC	Mouse	10.1	BioLegend	305006	AB_314490	1:200
CD66b	APC	Mouse	G10F5	Invitrogen	17-0666-42	AB_2573152	1:100
CD86	PE	Mouse	IT2.2	Invitrogen	12-0869-42	AB_10732345	1:400
HLA-DR	APC	Mouse	L243	BioLegend	307610	AB_314688	1:100
SSEA-4	FITC	Mouse	MC-813-70	BioLegend	330410	AB_1089204	1:100
