# Supplementary material for: Defined culture conditions improve functional properties of mature iPSC-derived macrophages for therapeutic screening
Source: Stem Cell Res Ther. 2026 Apr 11;17:134. doi: 10.1186/s13287-026-05009-1 (PMC13078047; doi:10.1186/s13287-026-05009-1)
Supplement: Supplementary file 3 — Supplementary Material 3. [file 13287_2026_5009_MOESM3_ESM.xlsx]

## Sheet: XVIVOvsRPMI+FCS
XVIVO pathway enrichment versus RPMI+FCS
ID	Description	GeneRatio	BgRatio	RichFactor	FoldEnrichment	zScore	pvalue	p.adjust	qvalue	geneID	Count
GO:0016126	sterol biosynthetic process	15/96	67/18888	0.223880597014925	44.0485074626866	25.2292742323033	3.47100835298692e-21	5.838236049724e-18	5.19555145047095e-18	DHCR24/FDFT1/SQLE/LSS/IDI1/HMGCR/HMGCS1/MVD/DHCR7/MSMO1/SC5D/ERG28/MVK/TM7SF2/HSD17B7	15
GO:0006695	cholesterol biosynthetic process	13/96	60/18888	0.216666666666667	42.6291666666667	23.0835102967241	2.76246898906339e-18	1.5488242798682e-15	1.37832663243794e-15	DHCR24/FDFT1/LSS/IDI1/HMGCR/HMGCS1/MVD/DHCR7/MSMO1/SC5D/MVK/TM7SF2/HSD17B7	13
GO:1902653	secondary alcohol biosynthetic process	13/96	60/18888	0.216666666666667	42.6291666666667	23.0835102967241	2.76246898906339e-18	1.5488242798682e-15	1.37832663243794e-15	DHCR24/FDFT1/LSS/IDI1/HMGCR/HMGCS1/MVD/DHCR7/MSMO1/SC5D/MVK/TM7SF2/HSD17B7	13
GO:0016125	sterol metabolic process	16/96	155/18888	0.103225806451613	20.3096774193548	17.2531264766043	7.24694580486465e-17	3.04734071094558e-14	2.7118834038204e-14	DHCR24/FDFT1/SQLE/LSS/IDI1/HMGCR/HMGCS1/MVD/DHCR7/MSMO1/STARD4/SC5D/ERG28/MVK/TM7SF2/HSD17B7	16
GO:0008203	cholesterol metabolic process	15/96	141/18888	0.106382978723404	20.9308510638298	16.9785311302483	4.55386007680058e-16	1.53191852983572e-13	1.36328190088641e-13	DHCR24/FDFT1/SQLE/LSS/IDI1/HMGCR/HMGCS1/MVD/DHCR7/MSMO1/STARD4/SC5D/MVK/TM7SF2/HSD17B7	15
GO:0006694	steroid biosynthetic process	16/96	185/18888	0.0864864864864865	17.0162162162162	15.6466279224481	1.24547833100936e-15	3.42141205846355e-13	3.04477623576893e-13	DHCR24/FDFT1/SQLE/LSS/IDI1/HMGCR/HMGCS1/MVD/DHCR7/MSMO1/STARD4/SC5D/ERG28/MVK/TM7SF2/HSD17B7	16
GO:1902652	secondary alcohol metabolic process	15/96	152/18888	0.0986842105263158	19.4161184210526	16.2934127311952	1.42389324668519e-15	3.42141205846355e-13	3.04477623576893e-13	DHCR24/FDFT1/SQLE/LSS/IDI1/HMGCR/HMGCS1/MVD/DHCR7/MSMO1/STARD4/SC5D/MVK/TM7SF2/HSD17B7	15
GO:1901617	organic hydroxy compound biosynthetic process	17/96	249/18888	0.0682730923694779	13.4327309236948	14.1151503566598	7.82530402193542e-15	1.64527017061192e-12	1.46415556831476e-12	DHCR24/FDFT1/SQLE/LSS/IDI1/HMGCR/HMGCS1/MVD/DHCR7/MSMO1/STARD4/SC5D/ERG28/MVK/TM7SF2/HSD17B7/RAB38	17
GO:0046165	alcohol biosynthetic process	13/96	142/18888	0.0915492957746479	18.012323943662	14.5440083250304	3.32345920177087e-13	6.21117597486512e-11	5.52743740926103e-11	DHCR24/FDFT1/LSS/IDI1/HMGCR/HMGCS1/MVD/DHCR7/MSMO1/SC5D/MVK/TM7SF2/HSD17B7	13
GO:0008202	steroid metabolic process	17/96	329/18888	0.0516717325227964	10.1664133738602	11.9881096455271	7.43742200766015e-13	1.25097438168844e-10	1.11326464156766e-10	DHCR24/FDFT1/SQLE/LSS/IDI1/HMGCR/HMGCS1/MVD/DHCR7/MSMO1/HSD17B14/STARD4/SC5D/ERG28/MVK/TM7SF2/HSD17B7	17
GO:0009615	response to virus	17/96	409/18888	0.0415647921760391	8.1778728606357	10.4893550908415	2.3722194452332e-11	3.62733918807477e-09	3.22803449868097e-09	MX1/OAS2/IFIT1/ISG15/OAS1/MX2/HERC5/IFI44/IFI44L/IFIT3/IFIH1/CCL4/RIGI/DHX58/IFIT2/SPON2/RSAD2	17
GO:0051607	defense response to virus	15/96	307/18888	0.0488599348534202	9.61319218241042	10.8750030747534	4.15585957182434e-11	5.82512983317378e-09	5.18388799222299e-09	MX1/OAS2/IFIT1/ISG15/OAS1/MX2/HERC5/IFI44L/IFIT3/IFIH1/RIGI/DHX58/IFIT2/SPON2/RSAD2	15
GO:0006066	alcohol metabolic process	16/96	373/18888	0.0428954423592493	8.43967828418231	10.3723537059676	6.11938994165571e-11	7.91754913989608e-09	7.04596963322625e-09	DHCR24/FDFT1/SQLE/LSS/IDI1/HMGCR/HMGCS1/MVD/DHCR7/ACSS2/MSMO1/STARD4/SC5D/MVK/TM7SF2/HSD17B7	16
GO:0140374	antiviral innate immune response	8/96	50/18888	0.16	31.48	15.4245738202663	1.49065851278542e-10	1.79091972750362e-08	1.59377173321869e-08	MX1/IFIT1/OAS1/IFIT3/IFIH1/RIGI/DHX58/IFIT2	8
GO:0008299	isoprenoid biosynthetic process	6/96	29/18888	0.206896551724138	40.7068965517241	15.2945328950937	6.36063959916217e-09	7.13239720386051e-07	6.34724877895341e-07	LSS/IDI1/HMGCR/HMGCS1/MVD/MVK	6
GO:0045071	negative regulation of viral genome replication	7/96	55/18888	0.127272727272727	25.0409090909091	12.7615398960642	1.16702881951371e-08	1.22683904651379e-06	1.0917861719398e-06	MX1/OAS2/IFIT1/ISG15/OAS1/IFIH1/RSAD2	7
GO:0032479	regulation of type I interferon production	8/96	124/18888	0.0645161290322581	12.6935483870968	9.33738040458552	2.24847124676883e-07	2.1010714650362e-05	1.86978135257618e-05	OAS2/ISG15/OAS1/IFIH1/RIGI/DHX58/RELB/XAF1	8
GO:0032606	type I interferon production	8/96	124/18888	0.0645161290322581	12.6935483870968	9.33738040458552	2.24847124676883e-07	2.1010714650362e-05	1.86978135257618e-05	OAS2/ISG15/OAS1/IFIH1/RIGI/DHX58/RELB/XAF1	8
GO:0045069	regulation of viral genome replication	7/96	85/18888	0.0823529411764706	16.2029411764706	10.0404715467226	2.5079710773045e-07	2.22021439580325e-05	1.97580879331136e-05	MX1/OAS2/IFIT1/ISG15/OAS1/IFIH1/RSAD2	7
GO:0019079	viral genome replication	8/96	129/18888	0.062015503875969	12.2015503875969	9.12428316990851	3.04917210673315e-07	2.56435374176258e-05	2.28206459777608e-05	GAS6/MX1/OAS2/IFIT1/ISG15/OAS1/IFIH1/RSAD2	8
GO:0048525	negative regulation of viral process	7/96	93/18888	0.0752688172043011	14.8091397849462	9.54151944921539	4.65738328968984e-07	3.73034223488491e-05	3.31969876588419e-05	MX1/OAS2/IFIT1/ISG15/OAS1/IFIH1/RSAD2	7
GO:0032608	interferon-beta production	6/96	59/18888	0.101694915254237	20.0084745762712	10.4517797474636	5.33701910679673e-07	3.90298527723135e-05	3.47333691984666e-05	OAS2/ISG15/OAS1/IFIH1/RIGI/RELB	6
GO:0032648	regulation of interferon-beta production	6/96	59/18888	0.101694915254237	20.0084745762712	10.4517797474636	5.33701910679673e-07	3.90298527723135e-05	3.47333691984666e-05	OAS2/ISG15/OAS1/IFIH1/RIGI/RELB	6
GO:0032760	positive regulation of tumor necrosis factor production	7/96	109/18888	0.0642201834862385	12.6353211009174	8.70734988297152	1.37130371287831e-06	9.61055352108884e-05	8.55260473558317e-05	OAS2/OAS1/CCL3/IFIH1/RIGI/SPON2/LILRA2	7
GO:0032728	positive regulation of interferon-beta production	5/96	40/18888	0.125	24.59375	10.6764024730441	1.74514750109368e-06	0.000109650724299521	9.75801551748667e-05	OAS2/ISG15/OAS1/IFIH1/RIGI	5
GO:1903557	positive regulation of tumor necrosis factor superfamily cytokine production	7/96	113/18888	0.0619469026548673	12.1880530973451	8.52578492035639	1.7483020232082e-06	0.000109650724299521	9.75801551748667e-05	OAS2/OAS1/CCL3/IFIH1/RIGI/SPON2/LILRA2	7
GO:0016032	viral process	12/96	428/18888	0.0280373831775701	5.51635514018692	6.75499024166188	1.76014836866057e-06	0.000109650724299521	9.75801551748667e-05	TNFRSF14/GAS6/MX1/OAS2/IFIT1/ISG15/OAS1/CCL3/PARP10/IFIH1/CCL4/RSAD2	12
GO:0032481	positive regulation of type I interferon production	6/96	73/18888	0.0821917808219178	16.1712328767123	9.28241109426237	1.90431829368931e-06	0.000114395120356622	0.000101802278707752	OAS2/ISG15/OAS1/IFIH1/RIGI/DHX58	6
GO:0032640	tumor necrosis factor production	8/96	189/18888	0.0423280423280423	8.32804232804233	7.23669526996309	5.42051696393054e-06	0.000303910317777705	0.000270455267463482	GAS6/OAS2/OAS1/CCL3/IFIH1/RIGI/SPON2/LILRA2	8
GO:0032680	regulation of tumor necrosis factor production	8/96	189/18888	0.0423280423280423	8.32804232804233	7.23669526996309	5.42051696393054e-06	0.000303910317777705	0.000270455267463482	GAS6/OAS2/OAS1/CCL3/IFIH1/RIGI/SPON2/LILRA2	8
GO:0006720	isoprenoid metabolic process	7/96	135/18888	0.0518518518518519	10.2018518518519	7.66897547912491	5.72337502020514e-06	0.000310539251096292	0.00027635447465982	FDFT1/LSS/IDI1/HMGCR/HMGCS1/MVD/MVK	7
GO:0034340	response to type I interferon	6/96	90/18888	0.0666666666666667	13.1166666666667	8.23529569261268	6.49818961394579e-06	0.000324944225396072	0.000289173720829347	MX1/OAS2/IFIT1/ISG15/OAS1/IFIH1	6
GO:0071706	tumor necrosis factor superfamily cytokine production	8/96	194/18888	0.0412371134020619	8.11340206185567	7.11799546635355	6.56843261799432e-06	0.000324944225396072	0.000289173720829347	GAS6/OAS2/OAS1/CCL3/IFIH1/RIGI/SPON2/LILRA2	8
GO:1903555	regulation of tumor necrosis factor superfamily cytokine production	8/96	194/18888	0.0412371134020619	8.11340206185567	7.11799546635355	6.56843261799432e-06	0.000324944225396072	0.000289173720829347	GAS6/OAS2/OAS1/CCL3/IFIH1/RIGI/SPON2/LILRA2	8
GO:1903900	regulation of viral life cycle	7/96	143/18888	0.048951048951049	9.63111888111888	7.40496481979286	8.3608990874742e-06	0.000401800921860903	0.000357569879771077	MX1/OAS2/IFIT1/ISG15/OAS1/IFIH1/RSAD2	7
GO:0001819	positive regulation of cytokine production	12/96	500/18888	0.024	4.722	6.02871464739017	8.6247665593541e-06	0.000402968259800933	0.000358608714836302	TNFRSF14/OAS2/ISG15/OAS1/CCL3/RGCC/IFIH1/RIGI/DHX58/SPON2/RSAD2/LILRA2	12
GO:0006084	acetyl-CoA metabolic process	4/96	33/18888	0.121212121212121	23.8484848484848	9.38926750172112	2.29000055128416e-05	0.00104102187223242	0.000926424120604859	HMGCS1/MVD/ACSS2/MVK	4
GO:0050792	regulation of viral process	7/96	168/18888	0.0416666666666667	8.19791666666667	6.69790738087136	2.38293394686304e-05	0.00105476181542727	0.000938651543611979	MX1/OAS2/IFIT1/ISG15/OAS1/IFIH1/RSAD2	7
GO:0019058	viral life cycle	9/96	319/18888	0.0282131661442006	5.55094043887147	5.8591260308433	3.571514324197e-05	0.00154033002392291	0.00137076744102784	TNFRSF14/GAS6/MX1/OAS2/IFIT1/ISG15/OAS1/IFIH1/RSAD2	9
GO:0071357	cellular response to type I interferon	5/96	84/18888	0.0595238095238095	11.7113095238095	7.03214303581599	6.86419742809136e-05	0.00288639501851242	0.00256865493230156	OAS2/IFIT1/ISG15/OAS1/IFIH1	5
GO:0071360	cellular response to exogenous dsRNA	3/96	17/18888	0.176470588235294	34.7205882352941	9.94151907618432	8.21627332189042e-05	0.00337067603107797	0.00299962533086731	IFIT1/IFIH1/RIGI	3
GO:0071359	cellular response to dsRNA	3/96	23/18888	0.130434782608696	25.6630434782609	8.4588784923011	0.000209303028724024	0.00838208795985259	0.00745937109888628	IFIT1/IFIH1/RIGI	3
GO:0071356	cellular response to tumor necrosis factor	7/96	241/18888	0.029045643153527	5.71473029045643	5.26491657916222	0.000229346530592415	0.00897118289433585	0.00798361729504072	TNFRSF14/GAS6/CCL3/CCL13/CCL4/TNFSF13B/SMPD3	7
GO:0070371	ERK1 and ERK2 cascade	8/96	332/18888	0.0240963855421687	4.74096385542169	4.91519754230559	0.000290132156370126	0.0110909610685125	0.00987004608512725	GAS6/HMGCR/ABCA7/CCL3/CCL13/CCL4/HESX1/MARCO	8
GO:0048247	lymphocyte chemotaxis	4/96	64/18888	0.0625	12.296875	6.47027825593549	0.00031523945792471	0.0117829504050969	0.0104858598636009	GAS6/CCL3/CCL13/CCL4	4
GO:0048245	eosinophil chemotaxis	3/96	27/18888	0.111111111111111	21.8611111111111	7.75296039746895	0.000340630519900937	0.0124552290102908	0.011084132707074	CCL3/CCL13/CCL4	3
GO:0002221	pattern recognition receptor signaling pathway	7/96	259/18888	0.027027027027027	5.31756756756757	5.00063156886807	0.000354850906513597	0.0126991324416143	0.0113011867651139	NAGLU/OAS1/IFIH1/RIGI/DHX58/RSAD2/LILRA2	7
GO:0034612	response to tumor necrosis factor	7/96	263/18888	0.026615969581749	5.23669201520913	4.94523839653995	0.000389091246254446	0.0136344057541662	0.0121335033371452	TNFRSF14/GAS6/CCL3/CCL13/CCL4/TNFSF13B/SMPD3	7
GO:0033865	nucleoside bisphosphate metabolic process	5/96	124/18888	0.0403225806451613	7.93346774193548	5.53642262264993	0.000426692189499741	0.0140724757399719	0.0125233497103949	HMGCR/HMGCS1/MVD/ACSS2/MVK	5
GO:0033875	ribonucleoside bisphosphate metabolic process	5/96	124/18888	0.0403225806451613	7.93346774193548	5.53642262264993	0.000426692189499741	0.0140724757399719	0.0125233497103949	HMGCR/HMGCS1/MVD/ACSS2/MVK	5
GO:0034032	purine nucleoside bisphosphate metabolic process	5/96	124/18888	0.0403225806451613	7.93346774193548	5.53642262264993	0.000426692189499741	0.0140724757399719	0.0125233497103949	HMGCR/HMGCS1/MVD/ACSS2/MVK	5
GO:0072676	lymphocyte migration	5/96	125/18888	0.04	7.87	5.50796547149052	0.000442702398204487	0.0143197198803836	0.0127433767256433	TNFRSF14/GAS6/CCL3/CCL13/CCL4	5
GO:0071677	positive regulation of mononuclear cell migration	4/96	71/18888	0.0563380281690141	11.0845070422535	6.08470125598699	0.000469174420192099	0.0148896485804361	0.0132505665444521	TNFRSF14/GAS6/CCL3/CCL4	4
GO:0072677	eosinophil migration	3/96	31/18888	0.0967741935483871	19.0403225806452	7.18487885937547	0.000515814497642299	0.0160666663895249	0.0142980158995585	CCL3/CCL13/CCL4	3
GO:0002758	innate immune response-activating signaling pathway	7/96	278/18888	0.0251798561151079	4.95413669064748	4.74713403932716	0.00054180689952812	0.0165694400910236	0.0147454432751959	NAGLU/OAS1/IFIH1/RIGI/DHX58/RSAD2/LILRA2	7
GO:0006644	phospholipid metabolic process	8/96	383/18888	0.02088772845953	4.10966057441253	4.39438834923519	0.000745566111688429	0.0223936107117846	0.0199284776470103	FDFT1/IDI1/HMGCS1/MVD/MVK/PNPLA3/RAB38/SMPD3	8
GO:0002720	positive regulation of cytokine production involved in immune response	4/96	81/18888	0.0493827160493827	9.71604938271605	5.61866364250259	0.000772874426788728	0.0228065751905025	0.0202959821771666	TNFRSF14/RIGI/SPON2/RSAD2	4
GO:0070374	positive regulation of ERK1 and ERK2 cascade	6/96	215/18888	0.027906976744186	5.4906976744186	4.73321905627737	0.000802701804132972	0.0232613599752194	0.0207007033511246	GAS6/ABCA7/CCL3/CCL13/CCL4/MARCO	6
GO:0002218	activation of innate immune response	7/96	298/18888	0.023489932885906	4.62164429530201	4.50406692723583	0.000815945445028504	0.0232613599752194	0.0207007033511246	NAGLU/OAS1/IFIH1/RIGI/DHX58/RSAD2/LILRA2	7
GO:0060337	type I interferon-mediated signaling pathway	4/96	83/18888	0.0481927710843374	9.48192771084337	5.53512647652373	0.000847072016354358	0.0237462521918005	0.0211322176711561	OAS2/ISG15/OAS1/IFIH1	4
GO:0070372	regulation of ERK1 and ERK2 cascade	7/96	308/18888	0.0227272727272727	4.47159090909091	4.39047643638527	0.000989033737405913	0.0272713892838811	0.024269300683196	GAS6/HMGCR/ABCA7/CCL3/CCL13/CCL4/MARCO	7
GO:0097242	amyloid-beta clearance	3/96	39/18888	0.0769230769230769	15.1346153846154	6.31542739326921	0.00101833631406886	0.0276264787139326	0.0245853011647864	HMGCR/ABCA7/MARCO	3
GO:0035747	natural killer cell chemotaxis	2/96	10/18888	0.2	39.35	8.66997773536333	0.00112027862519751	0.0299096610727336	0.0266171462828882	CCL3/CCL4	2
GO:2000403	positive regulation of lymphocyte migration	3/96	43/18888	0.0697674418604651	13.7267441860465	5.97150879597639	0.00135508176947831	0.0349782601954946	0.0311277839652002	TNFRSF14/CCL3/CCL4	3
GO:0039530	MDA-5 signaling pathway	2/96	11/18888	0.181818181818182	35.7727272727273	8.24516239416235	0.00136469984519888	0.0349782601954946	0.0311277839652002	IFIH1/DHX58	2
GO:0006790	sulfur compound metabolic process	7/96	326/18888	0.0214723926380368	4.22469325153374	4.19773897244615	0.00137251199340229	0.0349782601954946	0.0311277839652002	HMGCS1/MVD/ACSS2/NAGLU/GGTA1/MVK/GNMT	7
GO:0006637	acyl-CoA metabolic process	4/96	96/18888	0.0416666666666667	8.19791666666667	5.05343325252045	0.00145629227852233	0.0356503453850381	0.0317258846846012	HMGCS1/MVD/ACSS2/MVK	4
GO:0035383	thioester metabolic process	4/96	96/18888	0.0416666666666667	8.19791666666667	5.05343325252045	0.00145629227852233	0.0356503453850381	0.0317258846846012	HMGCS1/MVD/ACSS2/MVK	4
GO:0002753	cytoplasmic pattern recognition receptor signaling pathway	5/96	163/18888	0.0306748466257669	6.03527607361963	4.61462889158952	0.00146246957881548	0.0356503453850381	0.0317258846846012	OAS1/IFIH1/RIGI/DHX58/RSAD2	5
GO:0032480	negative regulation of type I interferon production	3/96	45/18888	0.0666666666666667	13.1166666666667	5.81627588162025	0.00154671720477102	0.0371654048346408	0.0330741633862314	DHX58/RELB/XAF1	3
GO:0032755	positive regulation of interleukin-6 production	4/96	101/18888	0.0396039603960396	7.79207920792079	4.8917619647851	0.00175568736193269	0.0415924808840957	0.0370138981270318	IFIH1/RIGI/SPON2/LILRA2	4
GO:0045088	regulation of innate immune response	8/96	440/18888	0.0181818181818182	3.57727272727273	3.90969317475917	0.00180511166848459	0.0421694142554317	0.0375273215290218	NAGLU/ISG15/OAS1/IFIH1/RIGI/DHX58/RSAD2/LILRA2	8
GO:0008654	phospholipid biosynthetic process	6/96	253/18888	0.0237154150197628	4.66600790513834	4.1958462321716	0.00184699293742522	0.0423829444625145	0.0377173459075635	IDI1/HMGCS1/MVD/MVK/PNPLA3/RAB38	6
GO:0043277	apoptotic cell clearance	3/96	48/18888	0.0625	12.296875	5.6010454599876	0.00186464797278601	0.0423829444625145	0.0377173459075635	GAS6/ABCA7/MARCO	3
GO:0002699	positive regulation of immune effector process	6/96	257/18888	0.0233463035019455	4.59338521400778	4.14555670469181	0.00199859314463073	0.0447331885946428	0.039808870506028	TNFRSF14/HLA-DMB/RIGI/DHX58/SPON2/RSAD2	6
GO:0032635	interleukin-6 production	5/96	176/18888	0.0284090909090909	5.58948863636364	4.3721105349645	0.00204783324719828	0.0447331885946428	0.039808870506028	GAS6/IFIH1/RIGI/SPON2/LILRA2	5
GO:0032675	regulation of interleukin-6 production	5/96	176/18888	0.0284090909090909	5.58948863636364	4.3721105349645	0.00204783324719828	0.0447331885946428	0.039808870506028	GAS6/IFIH1/RIGI/SPON2/LILRA2	5
GO:0043330	response to exogenous dsRNA	3/96	50/18888	0.06	11.805	5.46793045039296	0.00209760683725882	0.045233008977812	0.0402536696704729	IFIT1/IFIH1/RIGI	3
GO:0043922	negative regulation by host of viral transcription	2/96	14/18888	0.142857142857143	28.1071428571429	7.25180958134978	0.00223564008597254	0.0471610240362183	0.041969445008763	CCL3/CCL4	2
GO:0140888	interferon-mediated signaling pathway	4/96	108/18888	0.037037037037037	7.28703703703704	4.68317845766881	0.00224309270089029	0.0471610240362183	0.041969445008763	OAS2/ISG15/OAS1/IFIH1	4

## Sheet: RPMI+FCSvsXVIVO
RPMI+FCS pathway enrichment versus XVIVO
ID	Description	GeneRatio	BgRatio	RichFactor	FoldEnrichment	zScore	pvalue	p.adjust	qvalue	geneID
GO:0001503	ossification	33/225	446/18888	0.0739910313901345	6.21130044843049	12.229017150638	4.10169177612656e-17	1.41426332440844e-13	9.90018867648231e-14	MMP14/SRGN/TNC/FOSL2/ALOX5/LOX/VCAN/CCN1/FBN2/IGFBP5/CRIM1/COL11A1/CLEC5A/CDH11/ID3/EXT1/EPHA2/SMAD7/FHL2/SFRP1/ADAMTS12/TUFT1/PTGS2/VDR/SMAD6/XYLT1/VEGFC/DKK1/WNT5A/SCUBE3/EGFR/STC1/FOXC2	33
GO:0001667	ameboidal-type cell migration	33/225	498/18888	0.0662650602409639	5.56273092369478	11.3300202475455	1.05024238724005e-15	1.81061787560185e-12	1.26747673365339e-12	FN1/MYH9/S100A9/PLEC/THBS1/SEMA6B/FSTL1/HBEGF/CYP1B1/LOXL2/ITGA3/CD248/ACTA2/ADGRA2/CDH2/ETS1/AMOTL2/PLK2/EPHA2/NR2F2/AKT3/ID1/PTGS2/KITLG/VEGFC/CDH13/TGFB2/WNT5A/MET/CCBE1/STC1/FOXC2/FGF1	33
GO:0090130	tissue migration	28/225	383/18888	0.0731070496083551	6.13709312445605	11.152039578747	1.61451051636154e-14	1.85561075347153e-11	1.29897284702352e-11	MYH9/S100A9/THBS1/FSTL1/HBEGF/CYP1B1/LOXL2/ACTG2/ITGA3/ACTA2/ADGRA2/ETS1/PLK2/EPHA2/NR2F2/AKT3/ID1/PTGS2/KITLG/VEGFC/CDH13/TGFB2/WNT5A/MET/CCBE1/STC1/FOXC2/FGF1	28
GO:0090287	regulation of cellular response to growth factor stimulus	26/225	373/18888	0.0697050938337802	5.85151027703307	10.3908609842903	4.50746362772616e-13	3.51600165640302e-10	2.46128703081332e-10	THBS1/ITGA5/FSTL1/FBN1/LOX/CCN1/FBN2/CRIM1/GPC1/ITGA3/LTBP1/HIPK2/ADGRA2/SMAD7/TGFB1I1/SFRP1/ADAMTS12/SMAD6/VEGFC/DKK1/CAV2/WNT5A/SCUBE3/CCBE1/FOXD1/FGF1	26
GO:0010631	epithelial cell migration	26/225	375/18888	0.0693333333333333	5.82030222222222	10.3522207162407	5.09861029060762e-13	3.51600165640302e-10	2.46128703081332e-10	MYH9/S100A9/THBS1/FSTL1/HBEGF/CYP1B1/LOXL2/ITGA3/ADGRA2/ETS1/PLK2/EPHA2/NR2F2/AKT3/ID1/PTGS2/KITLG/VEGFC/CDH13/TGFB2/WNT5A/MET/CCBE1/STC1/FOXC2/FGF1	26
GO:0090132	epithelium migration	26/225	378/18888	0.0687830687830688	5.77410934744268	10.2947800841001	6.12471620288653e-13	3.51967024459212e-10	2.46385513214365e-10	MYH9/S100A9/THBS1/FSTL1/HBEGF/CYP1B1/LOXL2/ITGA3/ADGRA2/ETS1/PLK2/EPHA2/NR2F2/AKT3/ID1/PTGS2/KITLG/VEGFC/CDH13/TGFB2/WNT5A/MET/CCBE1/STC1/FOXC2/FGF1	26
GO:0043542	endothelial cell migration	22/225	286/18888	0.0769230769230769	6.4574358974359	10.2111313081002	4.51885289157424e-12	2.22585782430685e-09	1.55815483915485e-09	MYH9/S100A9/THBS1/FSTL1/CYP1B1/LOXL2/ADGRA2/ETS1/PLK2/EPHA2/NR2F2/AKT3/ID1/PTGS2/VEGFC/CDH13/WNT5A/MET/CCBE1/STC1/FOXC2/FGF1	22
GO:0042060	wound healing	26/225	430/18888	0.0604651162790698	5.07584496124031	9.38731916422033	1.13754117635129e-11	4.90280247007407e-09	3.43208147022831e-09	FN1/MYH9/PLEC/THBS1/AHNAK/SERPINE1/TPM1/PLAUR/ITGA5/THBD/MYOF/HBEGF/ALOX5/CCN1/CAV1/SERPINE2/EXT1/F2R/PAPSS2/MYLK/MCAM/TGFB2/WNT5A/F2RL2/FOXC2/FGF1	26
GO:0007517	muscle organ development	23/225	359/18888	0.064066852367688	5.37819870009285	9.19599491620932	5.98790484282362e-11	2.29403287756176e-08	1.60587904147305e-08	PLEC/TPM1/TAGLN/HBEGF/FLNB/LOX/HEG1/COL11A1/GPC1/CAV1/ID3/FHL1/FGFRL1/NR2F2/SMAD7/SGCB/SIX1/CRYAB/MYLK/CAV2/TGFB2/WNT5A/FOXC2	23
GO:0034329	cell junction assembly	25/225	453/18888	0.0551876379690949	4.63281824871229	8.59316640112567	2.02170574938016e-10	6.9708414238628e-08	4.87975924560917e-08	FN1/MMP14/ACTN1/PLEC/THBS1/LAMC1/ITGA5/MAP1B/CDH11/CAV1/THY1/CDH2/DLC1/EPHA2/SMAD7/IL1RAP/SFRP1/SIX1/DKK1/CDH13/LZTS1/WNT5A/CLDN11/BDNF/OXTR	25
GO:0090092	regulation of transmembrane receptor protein serine/threonine kinase signaling pathway	21/225	317/18888	0.0662460567823344	5.5611356466877	8.99222148823388	2.30828452594661e-10	7.23542276860357e-08	5.0649726487996e-08	THBS1/FSTL1/FBN1/LOX/CCN1/FBN2/CRIM1/ITGA3/LTBP1/HIPK2/SMAD7/TGFB1I1/SFRP1/SMAD6/INHBA/DKK1/CAV2/TGFB2/WNT5A/SCUBE3/FOXD1	21
GO:0141091	transforming growth factor beta receptor superfamily signaling pathway	23/225	388/18888	0.0592783505154639	4.97621993127148	8.68925250384144	2.79125758161805e-10	7.57121454500928e-08	5.30003509332833e-08	THBS1/FSTL1/FBN1/LOX/CCN1/FBN2/CRIM1/ITGA3/LTBP1/HIPK2/EXT1/SMAD7/ID1/TGFB1I1/SFRP1/SMAD6/INHBA/DKK1/CAV2/TGFB2/WNT5A/SCUBE3/FOXD1	23
GO:0070482	response to oxygen levels	22/225	354/18888	0.0621468926553672	5.21702448210923	8.79437934982379	2.85457624956846e-10	7.57121454500928e-08	5.30003509332833e-08	MMP14/THBS1/SLC7A5/FOSL2/LOXL2/HSPG2/CAV1/PLOD2/HIPK2/ADM/SFRP1/PTGS2/DDAH1/INHBA/CRYAB/VEGFC/AK4/TGFB2/LPAR1/STC1/OXTR/FMN2	22
GO:0045785	positive regulation of cell adhesion	25/225	485/18888	0.0515463917525773	4.32714776632302	8.15043271956784	8.355525122955e-10	2.0578464731392e-07	1.44054278999517e-07	FN1/LAMC1/TPM1/PLAUR/ITGA5/CCDC80/ALOX5/CCN1/TGM2/SLC7A1/ADAM19/CAV1/ITGA3/MYO10/THY1/ETS1/IL7R/EDIL3/SMAD7/SFRP1/KITLG/CDH13/TGFB2/WNT5A/FOXC2	25
GO:0007178	transmembrane receptor protein serine/threonine kinase signaling pathway	23/225	417/18888	0.0551558752997602	4.6301518784972	8.23056482771611	1.13472477076067e-09	2.60835400638853e-07	1.82591150831875e-07	THBS1/FSTL1/FBN1/LOX/CCN1/FBN2/CRIM1/ITGA3/LTBP1/HIPK2/EXT1/SMAD7/ID1/TGFB1I1/SFRP1/SMAD6/INHBA/DKK1/CAV2/TGFB2/WNT5A/SCUBE3/FOXD1	23
GO:0060541	respiratory system development	17/225	220/18888	0.0772727272727273	6.48678787878788	8.98799114806252	1.2491302588935e-09	2.69187570791549e-07	1.88437873923868e-07	MMP14/TNC/FOSL2/LOX/HEG1/IGFBP5/ERRFI1/ITGA3/HIPK2/EXT1/FGFRL1/SIX1/WNT5A/EGFR/TBX2/CCBE1/FGF1	17
GO:0002040	sprouting angiogenesis	16/225	194/18888	0.0824742268041237	6.92343642611684	9.10553564203726	1.50985064412576e-09	2.98736848424587e-07	2.09123089949193e-07	THBS1/ITGA5/ALOX5/LOXL2/ADGRA2/PLK2/EPHA2/AKT3/PTGS2/VEGFC/CDH13/E2F7/CCBE1/FOXC2/FGF1/ESM1	16
GO:0045765	regulation of angiogenesis	21/225	353/18888	0.0594900849858357	4.99399433427762	8.31726469756453	1.62706269156678e-09	2.98736848424587e-07	2.09123089949193e-07	THBS1/SERPINE1/ITGA5/ALOX5/CYP1B1/HSPG2/HIPK2/ADM/ADGRA2/ETS1/PLK2/EPHA2/AKT3/SFRP1/DDAH1/VEGFC/TGFB2/WNT5A/CCBE1/FOXC2/FGF1	21
GO:0001822	kidney development	20/225	319/18888	0.0626959247648903	5.26311389759666	8.43160087893532	1.64617172855776e-09	2.98736848424587e-07	2.09123089949193e-07	FBN1/ID3/NOTCH3/ITGA3/ACTA2/EXT1/SMAD7/SFRP1/SDC1/SIX1/SMAD6/TGFB2/SERPINB7/WNT5A/GFRA1/FOXD1/FOXC2/RARB/FGF1/WNK4	20
GO:0061448	connective tissue development	19/225	288/18888	0.0659722222222222	5.53814814814815	8.5211941846154	1.84774508100029e-09	3.18551251964449e-07	2.22993656354403e-07	TGFBI/FOSL2/LOX/LOXL2/CCN1/COL11A1/ERRFI1/ACTA2/EXT1/SLC39A14/SMAD7/ADAMTS12/MBOAT2/SERPINB7/WNT5A/STC1/FOXD1/FOXC2/RARB	19
GO:0030510	regulation of BMP signaling pathway	13/225	121/18888	0.107438016528926	9.01906336088154	9.71630019512428	2.17055174190894e-09	3.44739708294705e-07	2.4132621538642e-07	FSTL1/FBN1/CCN1/CRIM1/ITGA3/HIPK2/SMAD7/SFRP1/SMAD6/DKK1/WNT5A/SCUBE3/FOXD1	13
GO:0031589	cell-substrate adhesion	21/225	359/18888	0.0584958217270195	4.91052924791086	8.21369918243169	2.19961530814487e-09	3.44739708294705e-07	2.4132621538642e-07	FN1/MMP14/ACTN1/THBS1/ACTN4/SERPINE1/LAMC1/ITGA5/CCDC80/CCN1/CDH11/ITGA3/ANTXR1/THY1/DLC1/EDIL3/SFRP1/ADAMTS12/SMAD6/CDH13/GBP1	21
GO:0036293	response to decreased oxygen levels	20/225	327/18888	0.0611620795107034	5.13435270132518	8.28061772044445	2.52245039401332e-09	3.6656840919956e-07	2.56606839142322e-07	MMP14/THBS1/FOSL2/LOXL2/HSPG2/CAV1/PLOD2/HIPK2/ADM/SFRP1/PTGS2/DDAH1/INHBA/CRYAB/VEGFC/AK4/TGFB2/STC1/OXTR/FMN2	20
GO:1901342	regulation of vasculature development	21/225	362/18888	0.0580110497237569	4.86983425414365	8.16277528903416	2.55152024964891e-09	3.6656840919956e-07	2.56606839142322e-07	THBS1/SERPINE1/ITGA5/ALOX5/CYP1B1/HSPG2/HIPK2/ADM/ADGRA2/ETS1/PLK2/EPHA2/AKT3/SFRP1/DDAH1/VEGFC/TGFB2/WNT5A/CCBE1/FOXC2/FGF1	21
GO:0072001	renal system development	20/225	329/18888	0.060790273556231	5.10314083080041	8.24364170421882	2.80081930266457e-09	3.85624768573077e-07	2.69946756117373e-07	FBN1/ID3/NOTCH3/ITGA3/ACTA2/EXT1/SMAD7/SFRP1/SDC1/SIX1/SMAD6/TGFB2/SERPINB7/WNT5A/GFRA1/FOXD1/FOXC2/RARB/FGF1/WNK4	20
GO:0060537	muscle tissue development	23/225	438/18888	0.0525114155251142	4.40815829528158	7.92393034050573	2.9078433825116e-09	3.85624768573077e-07	2.69946756117373e-07	PLEC/TPM1/FOSL2/FLNB/LOX/HEG1/IGFBP5/COL11A1/GPC1/CAV1/NR2F2/SMAD7/FHL2/SGCB/SIX1/DKK1/MYLK/CAV2/TGFB2/WNT5A/TBX2/FOXC2/RARB	23
GO:0044703	multi-organism reproductive process	16/225	204/18888	0.0784313725490196	6.5840522875817	8.80464098132854	3.13692323826803e-09	4.00596715761044e-07	2.80427484808912e-07	ITGA5/THBD/IGFBP5/HSPG2/IGFBP7/SERPINE2/ERRFI1/ITGA3/ADM/NR2F2/PTGS2/VDR/PAPPA/FOSL1/STC1/OXTR	16
GO:0010634	positive regulation of epithelial cell migration	15/225	177/18888	0.0847457627118644	7.11412429378531	8.97334608960654	3.42939192857594e-09	4.22305120347494e-07	2.95623898203933e-07	THBS1/HBEGF/ITGA3/ADGRA2/ETS1/PLK2/AKT3/PTGS2/VEGFC/TGFB2/WNT5A/MET/CCBE1/FOXC2/FGF1	15
GO:0050673	epithelial cell proliferation	24/225	482/18888	0.0497925311203319	4.17991701244813	7.76500281730522	3.67560529798925e-09	4.37016795429894e-07	3.05922430064949e-07	MMP14/THBS1/LAMC1/ALOX5/LOXL2/IGFBP5/HSPG2/CAV1/ERRFI1/EPHA2/NR2F2/AKT3/SFRP1/VDR/SIX1/VEGFC/CAV2/CDH13/TGFB2/WNT5A/EGFR/TBX2/PTPRN/FGF1	24
GO:0003007	heart morphogenesis	18/225	269/18888	0.0669144981412639	5.61724907063197	8.37458486231372	4.0124751872667e-09	4.61167148189852e-07	3.22828266821142e-07	TPM1/HEG1/CCN1/MICAL2/COL11A1/EXT1/FGFRL1/DLC1/SMAD7/FHL2/SIX1/SMAD6/DKK1/TGFB2/WNT5A/TBX2/FOXC2/ABCC9	18
GO:0071772	response to BMP	15/225	180/18888	0.0833333333333333	6.99555555555556	8.87429833493952	4.32091886932232e-09	4.6557900816948e-07	3.25916676557765e-07	FSTL1/FBN1/CCN1/CRIM1/ITGA3/HIPK2/EXT1/SMAD7/SFRP1/ADAMTS12/SMAD6/DKK1/WNT5A/SCUBE3/FOXD1	15
GO:0071773	cellular response to BMP stimulus	15/225	180/18888	0.0833333333333333	6.99555555555556	8.87429833493952	4.32091886932232e-09	4.6557900816948e-07	3.25916676557765e-07	FSTL1/FBN1/CCN1/CRIM1/ITGA3/HIPK2/EXT1/SMAD7/SFRP1/ADAMTS12/SMAD6/DKK1/WNT5A/SCUBE3/FOXD1	15
GO:0007565	female pregnancy	15/225	183/18888	0.0819672131147541	6.88087431693989	8.77749534390266	5.41966233182528e-09	5.54071224310368e-07	3.87863389102355e-07	ITGA5/THBD/IGFBP5/HSPG2/IGFBP7/ERRFI1/ITGA3/ADM/NR2F2/PTGS2/VDR/PAPPA/FOSL1/STC1/OXTR	15
GO:0044706	multi-multicellular organism process	16/225	212/18888	0.0754716981132075	6.33559748427673	8.57809947399318	5.46357935804888e-09	5.54071224310368e-07	3.87863389102355e-07	ITGA5/THBD/IGFBP5/HSPG2/IGFBP7/SERPINE2/ERRFI1/ITGA3/ADM/NR2F2/PTGS2/VDR/PAPPA/FOSL1/STC1/OXTR	16
GO:0002064	epithelial cell development	16/225	216/18888	0.0740740740740741	6.21827160493827	8.4691564822983	7.14356810389069e-09	6.95737612370106e-07	4.87033320663284e-07	PLEC/FOSL2/FLNB/HEG1/PALLD/FAT1/ACTA2/CDH2/FRMD6/EPHA2/SDC1/WNT5A/MET/STC1/FOXC2/RARB	16
GO:0001666	response to hypoxia	19/225	313/18888	0.060702875399361	5.09580404685836	8.02285511823952	7.26408179968788e-09	6.95737612370106e-07	4.87033320663284e-07	MMP14/THBS1/FOSL2/LOXL2/HSPG2/CAV1/PLOD2/HIPK2/ADM/SFRP1/PTGS2/DDAH1/INHBA/CRYAB/VEGFC/AK4/TGFB2/STC1/FMN2	19
GO:0061138	morphogenesis of a branching epithelium	15/225	189/18888	0.0793650793650794	6.66243386243386	8.59027119892452	8.41663443044821e-09	7.84339338275282e-07	5.49056692717432e-07	MMP14/TNC/TGM2/EXT1/ADM/EPHA2/SFRP1/VDR/SIX1/WNT5A/MET/TBX2/FOXD1/FOXC2/FGF1	15
GO:0006935	chemotaxis	23/225	466/18888	0.0493562231759657	4.1432904148784	7.54381620321735	9.35707691035989e-09	8.30937466405488e-07	5.81676520474961e-07	S100A9/PLEC/THBS1/SERPINE1/SEMA6B/PLAUR/FPR1/HBEGF/ALOX5/LOX/CCN1/ADGRA2/ADGRE2/EPHA2/VEGFC/FOSL1/CDH13/TGFB2/LPAR1/WNT5A/MET/TREM1/FGF1	23
GO:0043588	skin development	19/225	318/18888	0.059748427672956	5.01568134171908	7.92955602749585	9.39865463741706e-09	8.30937466405488e-07	5.81676520474961e-07	PLEC/FOSL2/FLNB/IGFBP5/PALLD/ERRFI1/ITGA3/EXT1/EPHA2/VDR/INHBA/DKK1/TGFB2/WNT5A/EGFR/MET/ETV4/KRT80/KRT7	19
GO:0042330	taxis	23/225	468/18888	0.0491452991452991	4.12558404558405	7.51780949316176	1.01364429544213e-08	8.7376138267112e-07	6.11654307749688e-07	S100A9/PLEC/THBS1/SERPINE1/SEMA6B/PLAUR/FPR1/HBEGF/ALOX5/LOX/CCN1/ADGRA2/ADGRE2/EPHA2/VEGFC/FOSL1/CDH13/TGFB2/LPAR1/WNT5A/MET/TREM1/FGF1	23
GO:0030324	lung development	15/225	193/18888	0.077720207253886	6.52435233160622	8.46992003447406	1.11843866782895e-08	9.40579640652247e-07	6.58428720239224e-07	MMP14/TNC/FOSL2/LOX/HEG1/IGFBP5/ERRFI1/ITGA3/HIPK2/EXT1/WNT5A/EGFR/TBX2/CCBE1/FGF1	15
GO:0030509	BMP signaling pathway	14/225	168/18888	0.0833333333333333	6.99555555555556	8.57063838111951	1.43687072176491e-08	1.17960244015367e-06	8.25750517545601e-07	FSTL1/FBN1/CCN1/CRIM1/ITGA3/HIPK2/EXT1/SMAD7/SFRP1/SMAD6/DKK1/WNT5A/SCUBE3/FOXD1	14
GO:0030323	respiratory tube development	15/225	197/18888	0.0761421319796954	6.39187817258883	8.35293181825601	1.47593648645322e-08	1.18349511750946e-06	8.28475486765539e-07	MMP14/TNC/FOSL2/LOX/HEG1/IGFBP5/ERRFI1/ITGA3/HIPK2/EXT1/WNT5A/EGFR/TBX2/CCBE1/FGF1	15
GO:0030198	extracellular matrix organization	19/225	332/18888	0.0572289156626506	4.80417670682731	7.67837932411041	1.88384452776874e-08	1.4526630759767e-06	1.01689963158339e-06	TGFBI/MMP14/LAMC1/CCDC80/LOX/CYP1B1/LOXL2/CCN1/COL11A1/CAV1/EXT1/PTX3/LOXL1/ANTXR1/ADAMTS12/CAV2/TGFB2/THSD4/FOXC2	19
GO:0007044	cell-substrate junction assembly	11/225	96/18888	0.114583333333333	9.61888888888889	9.29570681789454	1.94813590958367e-08	1.4526630759767e-06	1.01689963158339e-06	FN1/MMP14/ACTN1/PLEC/THBS1/LAMC1/ITGA5/CDH11/THY1/DLC1/SFRP1	11
GO:0043062	extracellular structure organization	19/225	333/18888	0.0570570570570571	4.78974974974975	7.66097758311405	1.97698948516144e-08	1.4526630759767e-06	1.01689963158339e-06	TGFBI/MMP14/LAMC1/CCDC80/LOX/CYP1B1/LOXL2/CCN1/COL11A1/CAV1/EXT1/PTX3/LOXL1/ANTXR1/ADAMTS12/CAV2/TGFB2/THSD4/FOXC2	19
GO:0010632	regulation of epithelial cell migration	18/225	298/18888	0.0604026845637584	5.07060402684564	7.77695016924989	1.98013818361093e-08	1.4526630759767e-06	1.01689963158339e-06	THBS1/HBEGF/ITGA3/ADGRA2/ETS1/PLK2/EPHA2/NR2F2/AKT3/PTGS2/VEGFC/TGFB2/WNT5A/MET/CCBE1/STC1/FOXC2/FGF1	18
GO:0045229	external encapsulating structure organization	19/225	334/18888	0.0568862275449102	4.77540918163673	7.6436449572553	2.07436381238683e-08	1.49008467189788e-06	1.0430956626761e-06	TGFBI/MMP14/LAMC1/CCDC80/LOX/CYP1B1/LOXL2/CCN1/COL11A1/CAV1/EXT1/PTX3/LOXL1/ANTXR1/ADAMTS12/CAV2/TGFB2/THSD4/FOXC2	19
GO:0060562	epithelial tube morphogenesis	19/225	335/18888	0.0567164179104478	4.76115422885572	7.62638094252204	2.17614207509743e-08	1.53129344386448e-06	1.07194280949482e-06	MMP14/TNC/MICAL2/EXT1/ADM/DLC1/EPHA2/SFRP1/ADAMTS12/VDR/SIX1/TGFB2/WNT5A/MET/TBX2/FOXD1/FOXC2/FGF1/WNK4	19
GO:0048732	gland development	22/225	449/18888	0.0489977728285078	4.1131997030438	7.33066696648513	2.27954070485806e-08	1.57197127007012e-06	1.10041828131359e-06	SLC7A5/TNC/CYP1B1/TGM2/IGFBP5/CAV1/SERPINE2/ERRFI1/HIPK2/EXT1/EPHA2/SFRP1/VDR/SIX1/E2F7/TGFB2/WNT5A/EGFR/MET/TBX2/OXTR/FGF1	22
GO:0048545	response to steroid hormone	19/225	338/18888	0.0562130177514793	4.71889546351085	7.57499560250053	2.50974430915021e-08	1.69678399567646e-06	1.18779023754003e-06	THBS1/FOSL2/LOX/CYP1B1/IGFBP7/CAV1/ERRFI1/ADM/SFRP1/PTGS2/SDC1/INHBA/PAPPA/FOSL1/TGFB2/EGFR/TBX2/STC1/OXTR	19
GO:0001763	morphogenesis of a branching structure	15/225	206/18888	0.0728155339805825	6.1126213592233	8.10116686223756	2.68965979408063e-08	1.7834513403827e-06	1.24845949551152e-06	MMP14/TNC/TGM2/EXT1/ADM/EPHA2/SFRP1/VDR/SIX1/WNT5A/MET/TBX2/FOXD1/FOXC2/FGF1	15
GO:0001558	regulation of cell growth	21/225	418/18888	0.0502392344497608	4.21741626794258	7.30371751545974	3.15486511001868e-08	2.05244809421593e-06	1.43676379290424e-06	FN1/MMP14/S100A9/SEMA6B/TNC/HBEGF/IGFBP5/MAP1B/IGFBP7/SERPINE2/FHL1/TEAD1/SMAD7/SFRP1/SH3BP4/INHBA/CRYAB/TGFB2/WNT5A/EGFR/BDNF	21
GO:0022612	gland morphogenesis	12/225	125/18888	0.096	8.05888	8.69404106962502	3.28394948213521e-08	2.09686255822263e-06	1.46785500244367e-06	TNC/TGM2/IGFBP5/CAV1/EPHA2/SFRP1/VDR/TGFB2/WNT5A/EGFR/TBX2/FGF1	12
GO:0003206	cardiac chamber morphogenesis	12/225	127/18888	0.094488188976378	7.93196850393701	8.60622053516891	3.92548277617988e-08	2.46092083859422e-06	1.72270469010152e-06	TPM1/HEG1/CCN1/COL11A1/FGFRL1/SMAD7/FHL2/SMAD6/TGFB2/WNT5A/TBX2/FOXC2	12
GO:0150115	cell-substrate junction organization	11/225	103/18888	0.106796116504854	8.96517799352751	8.90001050024812	4.09614925556222e-08	2.52205761306759e-06	1.76550192537672e-06	FN1/MMP14/ACTN1/PLEC/THBS1/LAMC1/ITGA5/CDH11/THY1/DLC1/SFRP1	11
GO:0008544	epidermis development	20/225	387/18888	0.0516795865633075	4.33832902670112	7.28566235892991	4.29169041149304e-08	2.5960962348821e-06	1.81733076889262e-06	PLEC/FOSL2/FLNB/IGFBP5/PALLD/ERRFI1/EXT1/EPHA2/LAMB3/VDR/LAMC2/INHBA/DKK1/TGFB2/WNT5A/EGFR/MET/ETV4/KRT80/KRT7	20
GO:0042692	muscle cell differentiation	21/225	428/18888	0.0490654205607477	4.1188785046729	7.16616023219163	4.72463813710815e-08	2.80871591323257e-06	1.96616973654973e-06	MYH9/MMP14/ACTN1/PLEC/ACTN4/LAMC1/TPM1/LOX/IGFBP5/EHD2/ADM/CDH2/FHL2/SGCB/SDC1/SIX1/DKK1/CAV2/TBX2/BDNF/RARB	21
GO:0001704	formation of primary germ layer	12/225	131/18888	0.0916030534351145	7.68977099236641	8.43620706442534	5.55502536122248e-08	3.10977950087762e-06	2.17692160077921e-06	FN1/MYH9/MMP14/ITGA5/COL11A1/ITGA3/EPHA2/LAMB3/INHBA/DKK1/WNT5A/FOXC2	12
GO:0010595	positive regulation of endothelial cell migration	12/225	131/18888	0.0916030534351145	7.68977099236641	8.43620706442534	5.55502536122248e-08	3.10977950087762e-06	2.17692160077921e-06	THBS1/ADGRA2/ETS1/PLK2/AKT3/PTGS2/VEGFC/WNT5A/MET/CCBE1/FOXC2/FGF1	12
GO:0008217	regulation of blood pressure	14/225	187/18888	0.0748663101604278	6.28477718360071	7.97438300388286	5.59183088904909e-08	3.10977950087762e-06	2.17692160077921e-06	TPM1/ACTA2/EXT1/ADM/F2R/RPS6KA2/NR2F2/PTGS2/DDAH1/VEGFC/OXTR/RASL10B/ABCC9/WNK4	14
GO:0045766	positive regulation of angiogenesis	14/225	187/18888	0.0748663101604278	6.28477718360071	7.97438300388286	5.59183088904909e-08	3.10977950087762e-06	2.17692160077921e-06	THBS1/SERPINE1/ITGA5/CYP1B1/HIPK2/ADM/ETS1/AKT3/DDAH1/VEGFC/WNT5A/CCBE1/FOXC2/FGF1	14
GO:0001945	lymph vessel development	7/225	31/18888	0.225806451612903	18.9556989247312	10.9857290194316	6.39323254515543e-08	3.49902631995174e-06	2.44940388070867e-06	HEG1/EPHA2/NR2F2/PTPN14/VEGFC/CCBE1/FOXC2	7
GO:0007492	endoderm development	10/225	85/18888	0.117647058823529	9.87607843137255	9.0053177656852	6.75864042665457e-08	3.57264023882855e-06	2.50093542179566e-06	FN1/MYH9/MMP14/LAMC1/ITGA5/COL11A1/EXT1/LAMB3/INHBA/DKK1	10
GO:1904018	positive regulation of vasculature development	14/225	190/18888	0.0736842105263158	6.18554385964912	7.88779392599274	6.82605393643788e-08	3.57264023882855e-06	2.50093542179566e-06	THBS1/SERPINE1/ITGA5/CYP1B1/HIPK2/ADM/ETS1/AKT3/DDAH1/VEGFC/WNT5A/CCBE1/FOXC2/FGF1	14
GO:0010810	regulation of cell-substrate adhesion	15/225	221/18888	0.0678733031674208	5.69773755656109	7.71311213259929	6.83858050355812e-08	3.57264023882855e-06	2.50093542179566e-06	FN1/MMP14/THBS1/ACTN4/SERPINE1/ITGA5/CCDC80/CCN1/ITGA3/THY1/DLC1/EDIL3/SFRP1/CDH13/GBP1	15
GO:0001649	osteoblast differentiation	16/225	257/18888	0.0622568093385214	5.22625162127108	7.49006954816409	8.22166578717547e-08	4.23109009465388e-06	2.96186640219848e-06	TNC/FOSL2/LOX/VCAN/CCN1/FBN2/IGFBP5/CRIM1/CLEC5A/ID3/EPHA2/FHL2/SFRP1/SMAD6/VEGFC/SCUBE3	16
GO:0030199	collagen fibril organization	9/225	66/18888	0.136363636363636	11.4472727272727	9.3352088074421	8.45271374434722e-08	4.28602308683959e-06	3.0003208383573e-06	LOX/CYP1B1/LOXL2/COL11A1/EXT1/LOXL1/ADAMTS12/TGFB2/FOXC2	9
GO:0090288	negative regulation of cellular response to growth factor stimulus	12/225	137/18888	0.0875912408759124	7.35299270072993	8.19423555489671	9.14170375455314e-08	4.56820210807235e-06	3.1978530448803e-06	THBS1/FBN1/CRIM1/GPC1/HIPK2/ADGRA2/SMAD7/SFRP1/ADAMTS12/SMAD6/DKK1/WNT5A	12
GO:0060840	artery development	11/225	113/18888	0.0973451327433628	8.1717994100295	8.39574818513002	1.07586289359938e-07	5.29939322447239e-06	3.70970468424569e-06	LOX/NOTCH3/LOXL1/AKT3/SMAD7/SIX1/SMAD6/MYLK/TGFB2/TBX2/FOXC2	11
GO:0060485	mesenchyme development	18/225	336/18888	0.0535714285714286	4.49714285714286	7.1018200797878	1.22428575078903e-07	5.94554544890223e-06	4.16202702232654e-06	FN1/SEMA6B/LOXL2/ACTG2/ACTA2/EXT1/CDH2/SMAD7/TGFB1I1/SFRP1/KITLG/SIX1/DKK1/TGFB2/WNT5A/TBX2/FOXD1/FOXC2	18
GO:0003382	epithelial cell morphogenesis	7/225	34/18888	0.205882352941176	17.283137254902	10.4341676879605	1.26880853783834e-07	6.07618310898138e-06	4.25347657494636e-06	FLNB/HEG1/PALLD/FAT1/FRMD6/MET/STC1	7
GO:0007369	gastrulation	14/225	200/18888	0.07	5.87626666666667	7.61207491877355	1.29248034547951e-07	6.09480415274302e-06	4.26651176036138e-06	FN1/MYH9/MMP14/ITGA5/COL11A1/ITGA3/EXT1/EPHA2/LAMB3/SFRP1/INHBA/DKK1/WNT5A/FOXC2	14
GO:0016049	cell growth	22/225	496/18888	0.0443548387096774	3.72344086021505	6.74879644457552	1.30970905403999e-07	6.09480415274302e-06	4.26651176036138e-06	FN1/MMP14/S100A9/SEMA6B/TNC/HBEGF/IGFBP5/MAP1B/IGFBP7/SERPINE2/EXT1/FHL1/TEAD1/SMAD7/SFRP1/SH3BP4/INHBA/CRYAB/TGFB2/WNT5A/EGFR/BDNF	22
GO:0048568	embryonic organ development	21/225	455/18888	0.0461538461538462	3.87446153846154	6.81469165327594	1.32572596129851e-07	6.09480415274302e-06	4.26651176036138e-06	MMP14/FBN1/CCN1/MICAL2/FBN2/COL11A1/ID3/HIPK2/ADM/TEAD1/EPHA2/NR2F2/KITLG/SIX1/E2F7/TGFB2/WNT5A/EGFR/TBX2/FOXC2/RARB	21
GO:0071560	cellular response to transforming growth factor beta stimulus	17/225	302/18888	0.0562913907284768	4.72547461368653	7.16595595711092	1.37389897602992e-07	6.23316272283046e-06	4.36336613855485e-06	THBS1/FBN1/LOX/FBN2/CAV1/ITGA3/ACTA2/LTBP1/HIPK2/SMAD7/ID1/TGFB1I1/SFRP1/SMAD6/CAV2/TGFB2/WNT5A	17
GO:0010594	regulation of endothelial cell migration	15/225	234/18888	0.0641025641025641	5.38119658119658	7.40451647525895	1.44564676818523e-07	6.47349358013335e-06	4.53160360826895e-06	THBS1/ADGRA2/ETS1/PLK2/EPHA2/NR2F2/AKT3/PTGS2/VEGFC/WNT5A/MET/CCBE1/STC1/FOXC2/FGF1	15
GO:0035987	endodermal cell differentiation	8/225	51/18888	0.156862745098039	13.1681045751634	9.55397661240016	1.46726547434775e-07	6.48606584045004e-06	4.54040449754303e-06	FN1/MYH9/MMP14/ITGA5/COL11A1/LAMB3/INHBA/DKK1	8
GO:0071559	response to transforming growth factor beta	17/225	309/18888	0.0550161812297735	4.61842502696872	7.04157277491433	1.90462870463624e-07	8.31286047289338e-06	5.8192053560705e-06	THBS1/FBN1/LOX/FBN2/CAV1/ITGA3/ACTA2/LTBP1/HIPK2/SMAD7/ID1/TGFB1I1/SFRP1/SMAD6/CAV2/TGFB2/WNT5A	17
GO:0051216	cartilage development	14/225	209/18888	0.0669856459330144	5.62322169059011	7.37943432875892	2.22325806600617e-07	9.58224226448658e-06	6.70780361230545e-06	TGFBI/FOSL2/LOXL2/CCN1/COL11A1/ERRFI1/EXT1/SLC39A14/SMAD7/ADAMTS12/MBOAT2/WNT5A/STC1/RARB	14
GO:1901888	regulation of cell junction assembly	14/225	215/18888	0.0651162790697674	5.46629457364341	7.23171939034591	3.14256826569131e-07	1.33772535556835e-05	9.36440420172862e-06	MMP14/THBS1/CAV1/THY1/DLC1/EPHA2/IL1RAP/SFRP1/SIX1/DKK1/LZTS1/WNT5A/BDNF/OXTR	14
GO:1901654	response to ketone	14/225	217/18888	0.0645161290322581	5.41591397849462	7.18370853611684	3.51761730255324e-07	1.47911517795165e-05	1.03541674900572e-05	THBS1/TNC/CYP1B1/IGFBP7/CAV1/ERRFI1/SFRP1/INHBA/PAPPA/FOSL1/TGFB2/EGFR/TBX2/OXTR	14
GO:0031960	response to corticosteroid	12/225	156/18888	0.0769230769230769	6.4574358974359	7.51520599066553	3.78980046321372e-07	1.57436530086276e-05	1.10209416133787e-05	FOSL2/CYP1B1/IGFBP7/ADM/PTGS2/SDC1/INHBA/PAPPA/FOSL1/EGFR/TBX2/STC1	12
GO:0046683	response to organophosphorus	11/225	128/18888	0.0859375	7.21416666666667	7.74557183397212	3.85215483626169e-07	1.58121784231313e-05	1.10689110771279e-05	THBD/CYP1B1/IGFBP5/ERRFI1/NT5E/PTGS2/SDC1/FOSL1/LPAR1/STC1/ABCC9	11
GO:0048754	branching morphogenesis of an epithelial tube	12/225	157/18888	0.0764331210191083	6.41630573248408	7.48263457415682	4.06082501595533e-07	1.64726172411929e-05	1.15312343796725e-05	MMP14/TNC/EXT1/EPHA2/VDR/SIX1/WNT5A/MET/TBX2/FOXD1/FOXC2/FGF1	12
GO:0032570	response to progesterone	7/225	41/18888	0.170731707317073	14.3323577235772	9.38339053732753	4.93993092624008e-07	1.98056765507858e-05	1.38644572997166e-05	THBS1/CYP1B1/CAV1/ERRFI1/FOSL1/TGFB2/OXTR	7
GO:0035988	chondrocyte proliferation	6/225	26/18888	0.230769230769231	19.3723076923077	10.2929185259804	5.04253778336577e-07	1.98728350072906e-05	1.39114698594814e-05	MMP14/FOSL2/ERRFI1/EXT1/SMAD7/STC1	6
GO:0050878	regulation of body fluid levels	18/225	370/18888	0.0486486486486487	4.08389189189189	6.57786549103529	5.07195325012056e-07	1.98728350072906e-05	1.39114698594814e-05	MYH9/THBS1/SERPINE1/PLAUR/THBD/FOSL2/HEG1/CAV1/SERPINE2/EXT1/ADM/F2R/PAPSS2/VDR/EGFR/F2RL2/OXTR/WNK4	18
GO:0001706	endoderm formation	8/225	60/18888	0.133333333333333	11.1928888888889	8.68266093139271	5.37729202813228e-07	2.08324751831462e-05	1.45832414198786e-05	FN1/MYH9/MMP14/ITGA5/COL11A1/LAMB3/INHBA/DKK1	8
GO:0051384	response to glucocorticoid	11/225	134/18888	0.082089552238806	6.89114427860696	7.51427566961919	6.11310809282329e-07	2.34199963378385e-05	1.63945694232091e-05	FOSL2/CYP1B1/IGFBP7/ADM/PTGS2/SDC1/PAPPA/FOSL1/EGFR/TBX2/STC1	11
GO:0061041	regulation of wound healing	11/225	138/18888	0.0797101449275362	6.69140096618357	7.36783873551257	8.20644152984439e-07	3.10942971372566e-05	2.17667674122998e-05	THBS1/SERPINE1/PLAUR/THBD/HBEGF/ALOX5/CAV1/SERPINE2/F2R/MYLK/FOXC2	11
GO:0003205	cardiac chamber development	12/225	168/18888	0.0714285714285714	5.99619047619048	7.1420473812379	8.39881684092507e-07	3.14773048559887e-05	2.20348821696123e-05	TPM1/HEG1/CCN1/COL11A1/FGFRL1/SMAD7/FHL2/SMAD6/TGFB2/WNT5A/TBX2/FOXC2	12
GO:0048608	reproductive structure development	16/225	307/18888	0.0521172638436482	4.37507057546146	6.54635459536433	9.04926824457039e-07	3.35504052766438e-05	2.34861030954159e-05	MMP14/TNC/CYP1B1/SERPINE2/ERRFI1/PTX3/NR2F2/SFRP1/SDC1/KITLG/INHBA/TGFB2/WNT5A/GFRA1/PTPRN/MAMLD1	16
GO:0001935	endothelial cell proliferation	13/225	202/18888	0.0643564356435644	5.40250825082508	6.90716311615324	9.56256999109343e-07	3.50763205630746e-05	2.45542810633564e-05	MMP14/THBS1/ALOX5/LOXL2/HSPG2/CAV1/EPHA2/NR2F2/AKT3/VEGFC/CAV2/CDH13/WNT5A	13
GO:0033627	cell adhesion mediated by integrin	9/225	88/18888	0.102272727272727	8.58545454545455	7.83115902035946	1.04007136760461e-06	3.7749116584218e-05	2.64253035558713e-05	SERPINE1/ITGA5/FBN1/CYP1B1/ITGA3/EXT1/EPHA2/TGFB2/FOXC2	9
GO:0061458	reproductive system development	16/225	311/18888	0.0514469453376206	4.31879957127546	6.47970822523076	1.07297952966825e-06	3.85378481072515e-05	2.69774348851898e-05	MMP14/TNC/CYP1B1/SERPINE2/ERRFI1/PTX3/NR2F2/SFRP1/SDC1/KITLG/INHBA/TGFB2/WNT5A/GFRA1/PTPRN/MAMLD1	16
GO:0070613	regulation of protein processing	8/225	66/18888	0.121212121212121	10.1753535353535	8.19867953777324	1.1352982673603e-06	4.03557569676115e-05	2.82500154862417e-05	MYH9/MMP14/THBS1/SERPINE1/PLAUR/SERPINE2/RPS6KA2/CCBE1	8
GO:0002062	chondrocyte differentiation	10/225	116/18888	0.0862068965517241	7.2367816091954	7.39803326602947	1.27771801422e-06	4.49548133982712e-05	3.14694673104884e-05	TGFBI/FOSL2/LOXL2/COL11A1/EXT1/SLC39A14/SMAD7/ADAMTS12/MBOAT2/RARB	10
GO:0060326	cell chemotaxis	16/225	322/18888	0.0496894409937888	4.17126293995859	6.30206729397019	1.69004007303334e-06	5.88611936547371e-05	4.12042731256295e-05	S100A9/PLEC/THBS1/SERPINE1/HBEGF/ALOX5/LOX/ADGRE2/EPHA2/VEGFC/TGFB2/LPAR1/WNT5A/MET/TREM1/FGF1	16
GO:0001946	lymphangiogenesis	5/225	18/18888	0.277777777777778	23.3185185185185	10.4015410371285	1.73243221048591e-06	5.9190599920029e-05	4.14348655564252e-05	EPHA2/PTPN14/VEGFC/CCBE1/FOXC2	5
GO:0045216	cell-cell junction organization	13/225	213/18888	0.0610328638497653	5.12350547730829	6.64520056675793	1.7338313781679e-06	5.9190599920029e-05	4.14348655564252e-05	PLEC/HEG1/CDH11/CAV1/EXT1/F2R/CDH2/EPHA2/SMAD7/CDH13/TGFB2/PLEKHA7/CLDN11	13
GO:1903317	regulation of protein maturation	8/225	70/18888	0.114285714285714	9.59390476190476	7.90924166655088	1.7913127876518e-06	6.0553396978661e-05	4.2388856781069e-05	MYH9/MMP14/THBS1/SERPINE1/PLAUR/SERPINE2/RPS6KA2/CCBE1	8
GO:0050678	regulation of epithelial cell proliferation	18/225	407/18888	0.0442260442260442	3.71262899262899	6.07444901843264	1.98761378365516e-06	6.65368186994466e-05	4.65773981187663e-05	THBS1/LAMC1/ALOX5/HSPG2/CAV1/NR2F2/AKT3/SFRP1/VDR/SIX1/VEGFC/CAV2/CDH13/TGFB2/WNT5A/EGFR/PTPRN/FGF1	18
GO:0030278	regulation of ossification	10/225	122/18888	0.0819672131147541	6.88087431693989	7.1551374095576	2.02874811287915e-06	6.72608028193012e-05	4.70842046845334e-05	SRGN/ALOX5/CCN1/FBN2/SMAD7/SFRP1/VDR/SMAD6/DKK1/WNT5A	10
GO:0072073	kidney epithelium development	11/225	152/18888	0.0723684210526316	6.07508771929825	6.89777349904254	2.13446523196335e-06	7.00917725696155e-05	4.90659526505459e-05	EXT1/SMAD7/SFRP1/SDC1/SIX1/SMAD6/FOXD1/FOXC2/RARB/FGF1/WNK4	11
GO:0030514	negative regulation of BMP signaling pathway	8/225	72/18888	0.111111111111111	9.32740740740741	7.77310312817563	2.22521535844345e-06	7.23824769425755e-05	5.06695016575057e-05	FBN1/CRIM1/HIPK2/SMAD7/SFRP1/SMAD6/DKK1/WNT5A	8
GO:0071774	response to fibroblast growth factor	10/225	124/18888	0.0806451612903226	6.76989247311828	7.07779323589689	2.35277392403069e-06	7.5816490561288e-05	5.30733950595412e-05	THBS1/TNC/GPC1/EXT1/FGFRL1/SFRP1/WNT5A/TBX2/FGF5/FGF1	10
GO:0060415	muscle tissue morphogenesis	8/225	74/18888	0.108108108108108	9.07531531531531	7.64217186556523	2.74537318246401e-06	8.6876392979432e-05	6.08155968683104e-05	TPM1/HEG1/COL11A1/SMAD7/MYLK/TGFB2/WNT5A/FOXC2	8
GO:0048771	tissue remodeling	12/225	188/18888	0.0638297872340425	5.35829787234043	6.59412312159382	2.74638249267926e-06	8.6876392979432e-05	6.08155968683104e-05	MMP14/FOSL2/IGFBP5/CAV1/EXT1/F2R/EPHA2/CSPG4/SFRP1/VDR/EGFR/FOXC2	12
GO:0001657	ureteric bud development	9/225	99/18888	0.0909090909090909	7.63151515151515	7.26374436442951	2.81378167229864e-06	8.81992655098699e-05	6.17416399481413e-05	SMAD7/SFRP1/SDC1/SIX1/SMAD6/FOXD1/FOXC2/RARB/FGF1	9
GO:0003231	cardiac ventricle development	10/225	127/18888	0.078740157480315	6.60997375328084	6.96492941216095	2.92305900530861e-06	9.07991662189558e-05	6.35616339418933e-05	TPM1/HEG1/CCN1/COL11A1/FGFRL1/SMAD7/SMAD6/TGFB2/WNT5A/FOXC2	10
GO:0072163	mesonephric epithelium development	9/225	100/18888	0.09	7.5552	7.21651788080721	3.06041665831324e-06	9.33833330784429e-05	6.53706138566582e-05	SMAD7/SFRP1/SDC1/SIX1/SMAD6/FOXD1/FOXC2/RARB/FGF1	9
GO:0072164	mesonephric tubule development	9/225	100/18888	0.09	7.5552	7.21651788080721	3.06041665831324e-06	9.33833330784429e-05	6.53706138566582e-05	SMAD7/SFRP1/SDC1/SIX1/SMAD6/FOXD1/FOXC2/RARB/FGF1	9
GO:0048048	embryonic eye morphogenesis	6/225	35/18888	0.171428571428571	14.3908571428571	8.70631119787891	3.2505349515942e-06	9.83144255534807e-05	6.88224990212881e-05	FBN1/FBN2/HIPK2/WNT5A/TBX2/RARB	6
GO:0007015	actin filament organization	19/225	467/18888	0.0406852248394004	3.41538900785154	5.80324553242638	3.48182536638445e-06	0.000104394207506901	7.30784948752361e-05	ACTN1/PLEC/TPM1/TPM2/CALD1/MICAL2/CNN3/ENAH/FAT1/MEGF9/DLC1/SYNPO2/SFRP1/SYNPO/LPAR1/MICAL3/MET/SHROOM3/FMN2	19
GO:0014706	striated muscle tissue development	14/225	265/18888	0.0528301886792453	4.43491823899371	6.18296147613305	3.77717345340377e-06	0.000112273224718416	7.85939993525849e-05	PLEC/TPM1/LOX/HEG1/COL11A1/SMAD7/FHL2/SGCB/DKK1/TGFB2/WNT5A/TBX2/FOXC2/RARB	14
GO:0030307	positive regulation of cell growth	11/225	163/18888	0.0674846625766871	5.66511247443763	6.56790752126556	4.21229150206585e-06	0.000123491760478324	8.64472483748921e-05	FN1/MMP14/S100A9/HBEGF/MAP1B/TEAD1/SMAD7/SFRP1/TGFB2/EGFR/BDNF	11
GO:0001823	mesonephros development	9/225	104/18888	0.0865384615384615	7.26461538461538	7.03394654816344	4.24209171626466e-06	0.000123491760478324	8.64472483748921e-05	SMAD7/SFRP1/SDC1/SIX1/SMAD6/FOXD1/FOXC2/RARB/FGF1	9
GO:0042063	gliogenesis	16/225	346/18888	0.046242774566474	3.8819267822736	5.94052359549422	4.26204161743635e-06	0.000123491760478324	8.64472483748921e-05	MMP14/S100A9/PLEC/SLC7A5/VCAN/TNFRSF21/GPC1/SERPINE2/CDH2/CSPG4/VEGFC/TGFB2/LPAR1/EGFR/FGF5/HAPLN3	16
GO:1902895	positive regulation of miRNA transcription	7/225	56/18888	0.125	10.4933333333333	7.81171773283299	4.37929055289284e-06	0.000125831615219788	8.80852038402043e-05	NOTCH3/ETS1/TEAD1/SMAD6/FOSL1/TGFB2/EGFR	7
GO:0008406	gonad development	13/225	233/18888	0.055793991416309	4.68371959942775	6.21224992899203	4.66746239977483e-06	0.000133003391358873	9.3105622293899e-05	MMP14/CYP1B1/PTX3/NR2F2/SFRP1/SDC1/KITLG/INHBA/TGFB2/WNT5A/GFRA1/PTPRN/MAMLD1	13
GO:0048644	muscle organ morphogenesis	8/225	81/18888	0.0987654320987654	8.29102880658436	7.22027239851165	5.45500577917218e-06	0.000152917560378745	0.000107046026971689	TPM1/HEG1/COL11A1/SMAD7/MYLK/TGFB2/WNT5A/FOXC2	8
GO:0048844	artery morphogenesis	8/225	81/18888	0.0987654320987654	8.29102880658436	7.22027239851165	5.45500577917218e-06	0.000152917560378745	0.000107046026971689	NOTCH3/AKT3/SMAD7/SIX1/MYLK/TGFB2/TBX2/FOXC2	8
GO:0031638	zymogen activation	7/225	58/18888	0.120689655172414	10.1314942528736	7.64738065434653	5.56417316949496e-06	0.000153761472334553	0.000107636785951621	MMP14/THBS1/SERPINE1/PLAUR/THBD/SERPINE2/PRSS12	7
GO:0051146	striated muscle cell differentiation	15/225	313/18888	0.0479233226837061	4.02300319488818	5.92145434134383	5.57429931607285e-06	0.000153761472334553	0.000107636785951621	MYH9/MMP14/PLEC/TPM1/IGFBP5/EHD2/CDH2/FHL2/SGCB/SDC1/SIX1/DKK1/CAV2/BDNF/RARB	15
GO:0050900	leukocyte migration	17/225	396/18888	0.0429292929292929	3.60377104377104	5.74963750431037	5.72769591032238e-06	0.000156738853165012	0.000109721025249534	MYH9/MMP14/S100A9/PLEC/THBS1/SERPINE1/ALOX5/ITGA3/EXT1/THY1/ADGRE2/IL1R1/KITLG/VEGFC/TGFB2/WNT5A/TREM1	17
GO:0003018	vascular process in circulatory system	14/225	275/18888	0.0509090909090909	4.27364848484849	6.00443604914207	5.78788153523043e-06	0.000157138704987988	0.000110000931291201	PLEC/SLC7A5/SLC7A1/CAV1/ACTA2/EXT1/ADM/F2R/PTGS2/DDAH1/EGFR/OXTR/FOXC2/ABCC9	14
GO:0045137	development of primary sexual characteristics	13/225	238/18888	0.0546218487394958	4.58532212885154	6.11166108946093	5.88067857812108e-06	0.000157742555379951	0.000110423641313416	MMP14/CYP1B1/PTX3/NR2F2/SFRP1/SDC1/KITLG/INHBA/TGFB2/WNT5A/GFRA1/PTPRN/MAMLD1	13
GO:0006936	muscle contraction	16/225	355/18888	0.0450704225352113	3.7835117370892	5.8132150836811	5.90162112645407e-06	0.000157742555379951	0.000110423641313416	TPM1/TPM2/CALD1/MYOF/CAV1/ACTA2/F2R/SMAD7/PTGS2/CRYAB/MYLK/TBX2/STC1/OXTR/STAC/ABCC9	16
GO:0036303	lymph vessel morphogenesis	5/225	23/18888	0.217391304347826	18.2492753623188	9.08842001852013	6.48096515417039e-06	0.000171895137319842	0.000120330794319941	EPHA2/PTPN14/VEGFC/CCBE1/FOXC2	5
GO:0007160	cell-matrix adhesion	13/225	241/18888	0.0539419087136929	4.52824343015214	6.05263658469039	6.73549677115494e-06	0.000177282388297269	0.000124102001577005	FN1/MMP14/ACTN1/THBS1/SERPINE1/ITGA5/CDH11/ITGA3/THY1/DLC1/SFRP1/ADAMTS12/CDH13	13
GO:0055008	cardiac muscle tissue morphogenesis	7/225	61/18888	0.114754098360656	9.63322404371585	7.41531132101829	7.83278958520378e-06	0.000204601958255929	0.000143226367774101	TPM1/HEG1/COL11A1/SMAD7/TGFB2/WNT5A/FOXC2	7
GO:0007179	transforming growth factor beta receptor signaling pathway	13/225	245/18888	0.0530612244897959	4.45431292517007	5.97542557014909	8.0451182612218e-06	0.0002085681786819	0.000146002818939308	THBS1/FBN1/LOX/FBN2/ITGA3/LTBP1/HIPK2/SMAD7/ID1/TGFB1I1/SMAD6/CAV2/TGFB2	13
GO:0071634	regulation of transforming growth factor beta production	6/225	41/18888	0.146341463414634	12.2848780487805	7.94236249081159	8.48325402193892e-06	0.000218285521400339	0.000152805196168939	FN1/THBS1/LTBP1/PTGS2/TGFB2/SERPINB7	6
GO:0048738	cardiac muscle tissue development	13/225	248/18888	0.0524193548387097	4.40043010752688	5.9185968732894	9.16989163526666e-06	0.000232915190940856	0.000163046322147815	PLEC/TPM1/HEG1/COL11A1/SMAD7/FHL2/SGCB/DKK1/TGFB2/WNT5A/TBX2/FOXC2/RARB	13
GO:0017015	regulation of transforming growth factor beta receptor signaling pathway	11/225	177/18888	0.0621468926553672	5.21702448210923	6.18908257798637	9.27020727165202e-06	0.000232915190940856	0.000163046322147815	THBS1/FBN1/LOX/FBN2/ITGA3/LTBP1/HIPK2/SMAD7/TGFB1I1/SMAD6/CAV2	11
GO:0030216	keratinocyte differentiation	11/225	177/18888	0.0621468926553672	5.21702448210923	6.18908257798637	9.27020727165202e-06	0.000232915190940856	0.000163046322147815	PLEC/FOSL2/FLNB/PALLD/ERRFI1/EPHA2/VDR/WNT5A/ETV4/KRT80/KRT7	11
GO:0008543	fibroblast growth factor receptor signaling pathway	8/225	87/18888	0.0919540229885057	7.7192337164751	6.89716983752263	9.32201170238926e-06	0.000232915190940856	0.000163046322147815	THBS1/GPC1/EXT1/FGFRL1/WNT5A/TBX2/FGF5/FGF1	8
GO:0032355	response to estradiol	9/225	115/18888	0.0782608695652174	6.56973913043478	6.57807704660611	9.6965579120553e-06	0.000240530443746523	0.00016837718509915	CYP1B1/MAP1B/ERRFI1/NR2F2/SFRP1/PTGS2/CRYAB/EGFR/OXTR	9
GO:0060561	apoptotic process involved in morphogenesis	5/225	25/18888	0.2	16.7893333333333	8.67382062152241	1.0036237424044e-05	0.000247178190272169	0.000173030770025059	CCN1/VDR/CRYAB/TGFB2/FOXC2	5
GO:1903034	regulation of response to wounding	11/225	179/18888	0.0614525139664804	5.15873370577281	6.13824701725765	1.03113791492422e-05	0.000251512729252291	0.000176065053173618	THBS1/SERPINE1/PLAUR/THBD/HBEGF/ALOX5/CAV1/SERPINE2/F2R/MYLK/FOXC2	11
GO:0044344	cellular response to fibroblast growth factor stimulus	9/225	116/18888	0.0775862068965517	6.51310344827586	6.53961053394466	1.04046846324339e-05	0.000251512729252291	0.000176065053173618	THBS1/GPC1/EXT1/FGFRL1/SFRP1/WNT5A/TBX2/FGF5/FGF1	9
GO:0033002	muscle cell proliferation	13/225	251/18888	0.051792828685259	4.34783532536521	5.86266349015203	1.04310673674819e-05	0.000251512729252291	0.000176065053173618	THBS1/TPM1/HBEGF/IGFBP5/NOTCH3/PTGS2/SIX1/CAV2/CDH13/TGFB2/EGFR/TBX2/FOXC2	13
GO:1903844	regulation of cellular response to transforming growth factor beta stimulus	11/225	180/18888	0.0611111111111111	5.13007407407407	6.11311314508139	1.08690827541174e-05	0.000260254148168033	0.000182184259906368	THBS1/FBN1/LOX/FBN2/ITGA3/LTBP1/HIPK2/SMAD7/TGFB1I1/SMAD6/CAV2	11
GO:0035904	aorta development	7/225	65/18888	0.107692307692308	9.04041025641026	7.12972021019975	1.20052437063942e-05	0.00028352109794279	0.000198471692997563	LOX/LOXL1/SIX1/SMAD6/MYLK/TGFB2/TBX2	7
GO:0090303	positive regulation of wound healing	7/225	65/18888	0.107692307692308	9.04041025641026	7.12972021019975	1.20052437063942e-05	0.00028352109794279	0.000198471692997563	THBS1/SERPINE1/THBD/HBEGF/F2R/MYLK/FOXC2	7
GO:0008584	male gonad development	10/225	149/18888	0.0671140939597315	5.63400447427293	6.23531500297941	1.21527109539777e-05	0.000285051342648402	0.000199542901664667	MMP14/CYP1B1/SFRP1/SDC1/KITLG/INHBA/TGFB2/WNT5A/GFRA1/MAMLD1	10
GO:0043534	blood vessel endothelial cell migration	11/225	183/18888	0.0601092896174863	5.04597449908925	6.03881674957887	1.27026048032841e-05	0.000291329159807786	0.000203937526999406	MYH9/THBS1/CYP1B1/ETS1/PLK2/EPHA2/AKT3/ID1/PTGS2/VEGFC/FOXC2	11
GO:0003334	keratinocyte development	4/225	13/18888	0.307692307692308	25.8297435897436	9.83291878042517	1.28846803806801e-05	0.000291329159807786	0.000203937526999406	PLEC/FOSL2/FLNB/PALLD	4
GO:0001890	placenta development	10/225	150/18888	0.0666666666666667	5.59644444444444	6.20566101819188	1.28868808065521e-05	0.000291329159807786	0.000203937526999406	CCN1/ADAM19/ADM/NR2F2/PTGS2/VDR/FOSL1/E2F7/EGFR/STC1	10
GO:0046546	development of primary male sexual characteristics	10/225	150/18888	0.0666666666666667	5.59644444444444	6.20566101819188	1.28868808065521e-05	0.000291329159807786	0.000203937526999406	MMP14/CYP1B1/SFRP1/SDC1/KITLG/INHBA/TGFB2/WNT5A/GFRA1/MAMLD1	10
GO:0060443	mammary gland morphogenesis	6/225	44/18888	0.136363636363636	11.4472727272727	7.6177154095126	1.29273090053919e-05	0.000291329159807786	0.000203937526999406	IGFBP5/CAV1/EPHA2/VDR/WNT5A/TBX2	6
GO:0071604	transforming growth factor beta production	6/225	44/18888	0.136363636363636	11.4472727272727	7.6177154095126	1.29273090053919e-05	0.000291329159807786	0.000203937526999406	FN1/THBS1/LTBP1/PTGS2/TGFB2/SERPINB7	6
GO:0051960	regulation of nervous system development	18/225	468/18888	0.0384615384615385	3.22871794871795	5.36062275340958	1.36041462891119e-05	0.00030459153509648	0.000213221513608569	FN1/SEMA6B/SLC7A5/VCAN/TGM2/TNFRSF21/MAP1B/SERPINE2/THY1/IL1RAP/VEGFC/DKK1/WNT5A/EGFR/BDNF/OXTR/HAPLN3/RARB	18
GO:2000630	positive regulation of miRNA metabolic process	7/225	67/18888	0.104477611940299	8.77054726368159	6.99599807860443	1.46970875201359e-05	0.00032693908238341	0.000228865342503712	NOTCH3/ETS1/TEAD1/SMAD6/FOSL1/TGFB2/EGFR	7
GO:0014033	neural crest cell differentiation	8/225	93/18888	0.0860215053763441	7.22121863799283	6.60355493145644	1.52831832576367e-05	0.00033779753764315	0.000236466526381653	FN1/SEMA6B/EXT1/CDH2/SFRP1/KITLG/SIX1/FOXC2	8
GO:1903522	regulation of blood circulation	13/225	262/18888	0.049618320610687	4.16529262086514	5.66482806300694	1.64606301691369e-05	0.000361504795052128	0.000253062185570439	TPM1/HBEGF/CAV1/ADM/F2R/SMAD7/PTGS2/TGFB2/EGFR/TBX2/STC1/OXTR/ABCC9	13
GO:0010811	positive regulation of cell-substrate adhesion	9/225	124/18888	0.0725806451612903	6.09290322580645	6.24734623229631	1.78378186786712e-05	0.000387511958625018	0.000271267835244586	FN1/ITGA5/CCDC80/CCN1/ITGA3/THY1/EDIL3/SFRP1/CDH13	9
GO:0030193	regulation of blood coagulation	7/225	69/18888	0.101449275362319	8.51632850241546	6.86774320970331	1.78696059806781e-05	0.000387511958625018	0.000271267835244586	THBS1/SERPINE1/PLAUR/THBD/CAV1/SERPINE2/F2R	7
GO:0043010	camera-type eye development	15/225	346/18888	0.0433526011560694	3.6393063583815	5.44040944903323	1.83342012700657e-05	0.000395102037369916	0.000276581075738557	FBN1/CYP1B1/FBN2/FAT1/HIPK2/THY1/TENM3/EPHA2/INHBA/CRYAB/TGFB2/WNT5A/EGFR/TBX2/FOXC2	15
GO:0055010	ventricular cardiac muscle tissue morphogenesis	6/225	47/18888	0.127659574468085	10.7165957446809	7.32306872370237	1.90870137340574e-05	0.000408770331397701	0.00028614921537884	TPM1/HEG1/COL11A1/SMAD7/TGFB2/FOXC2	6
GO:0003073	regulation of systemic arterial blood pressure	8/225	96/18888	0.0833333333333333	6.99555555555556	6.46637024485741	1.93002694016787e-05	0.000410785980845606	0.000287560219220593	TPM1/ADM/F2R/RPS6KA2/NR2F2/DDAH1/OXTR/RASL10B	8
GO:0072006	nephron development	10/225	158/18888	0.0632911392405063	5.31308016877637	5.97763243298962	2.02669868421108e-05	0.000428715157249067	0.000300111080587407	NOTCH3/ITGA3/ACTA2/EXT1/SIX1/SERPINB7/FOXD1/FOXC2/FGF1/WNK4	10
GO:0001654	eye development	16/225	393/18888	0.0407124681933842	3.41767599660729	5.31801095037445	2.08470167743365e-05	0.000438295816084832	0.000306817775760935	FBN1/CYP1B1/FBN2/FAT1/HIPK2/THY1/TENM3/EPHA2/INHBA/CRYAB/TGFB2/WNT5A/EGFR/TBX2/FOXC2/RARB	16
GO:0003401	axis elongation	5/225	29/18888	0.172413793103448	14.4735632183908	7.97267671705536	2.15785773754902e-05	0.000443321390764627	0.000310335800776435	TNC/SFRP1/SIX1/WNT5A/FGF1	5
GO:1900046	regulation of hemostasis	7/225	71/18888	0.0985915492957746	8.27643192488263	6.74457321890055	2.15874063045524e-05	0.000443321390764627	0.000310335800776435	THBS1/SERPINE1/PLAUR/THBD/CAV1/SERPINE2/F2R	7
GO:0044331	cell-cell adhesion mediated by cadherin	6/225	48/18888	0.125	10.4933333333333	7.23070961921236	2.15983982678089e-05	0.000443321390764627	0.000310335800776435	CDH11/ADAM19/CDH2/CDH13/WNT5A/PLEKHA7	6
GO:0030282	bone mineralization	9/225	127/18888	0.0708661417322835	5.94897637795276	6.14428385065696	2.16034114497077e-05	0.000443321390764627	0.000310335800776435	SRGN/FOSL2/ALOX5/LOX/CCN1/FBN2/TUFT1/PTGS2/VDR	9
GO:0048762	mesenchymal cell differentiation	13/225	269/18888	0.0483271375464684	4.05690210656753	5.54448887543583	2.17289196749484e-05	0.000443321390764627	0.000310335800776435	FN1/SEMA6B/LOXL2/EXT1/CDH2/SMAD7/TGFB1I1/SFRP1/KITLG/SIX1/TGFB2/WNT5A/FOXC2	13
GO:0007162	negative regulation of cell adhesion	14/225	310/18888	0.0451612903225806	3.79113978494624	5.44057718598445	2.23141673490965e-05	0.000452583817762851	0.000316819725891506	TGFBI/MMP14/THBS1/ACTN4/SERPINE1/TNC/CYP1B1/HSPG2/TNFRSF21/SERPINE2/DLC1/SMAD7/CDH13/GBP1	14
GO:0150063	visual system development	16/225	397/18888	0.0403022670025189	3.38324097397145	5.26944689590082	2.358086892594e-05	0.000469097731357345	0.000328379868727071	FBN1/CYP1B1/FBN2/FAT1/HIPK2/THY1/TENM3/EPHA2/INHBA/CRYAB/TGFB2/WNT5A/EGFR/TBX2/FOXC2/RARB	16
GO:0042698	ovulation cycle	7/225	72/18888	0.0972222222222222	8.16148148148148	6.68478571812862	2.3672565329518e-05	0.000469097731357345	0.000328379868727071	CYP1B1/PTX3/INHBA/TGFB2/EGFR/PTPRN/OXTR	7
GO:0060411	cardiac septum morphogenesis	7/225	72/18888	0.0972222222222222	8.16148148148148	6.68478571812862	2.3672565329518e-05	0.000469097731357345	0.000328379868727071	CCN1/FGFRL1/SMAD7/SMAD6/TGFB2/WNT5A/TBX2	7
GO:0061035	regulation of cartilage development	7/225	72/18888	0.0972222222222222	8.16148148148148	6.68478571812862	2.3672565329518e-05	0.000469097731357345	0.000328379868727071	LOXL2/CCN1/SMAD7/ADAMTS12/MBOAT2/WNT5A/RARB	7
GO:0098773	skin epidermis development	9/225	129/18888	0.0697674418604651	5.85674418604651	6.07739219256262	2.44724299542543e-05	0.00048217679132725	0.000337535530135971	PLEC/IGFBP5/EXT1/INHBA/DKK1/TGFB2/WNT5A/EGFR/MET	9
GO:0009410	response to xenobiotic stimulus	17/225	444/18888	0.0382882882882883	3.21417417417417	5.18391331133116	2.51398358435123e-05	0.000490005288134829	0.000343015669096704	THBS1/FOSL2/LOX/CYP1B1/HSPG2/MAP1B/NNMT/ERRFI1/ITGA3/SFRP1/PTGS2/VEGFC/FOSL1/EGFR/OXTR/ABCC9/WNK4	17
GO:0048592	eye morphogenesis	10/225	162/18888	0.0617283950617284	5.18189300411523	5.86934902494875	2.51539837586614e-05	0.000490005288134829	0.000343015669096704	FBN1/FBN2/FAT1/HIPK2/THY1/TENM3/EPHA2/WNT5A/TBX2/RARB	10
GO:0090101	negative regulation of transmembrane receptor protein serine/threonine kinase signaling pathway	11/225	198/18888	0.0555555555555556	4.6637037037037	5.69023639591315	2.64793514867583e-05	0.000510895781100034	0.000357639524380992	FBN1/FBN2/CRIM1/LTBP1/HIPK2/SMAD7/SFRP1/SMAD6/DKK1/CAV2/WNT5A	11
GO:0051017	actin filament bundle assembly	10/225	163/18888	0.0613496932515337	5.15010224948875	5.84283614335025	2.65227218146479e-05	0.000510895781100034	0.000357639524380992	ACTN1/TPM1/CALD1/DLC1/SYNPO2/SFRP1/SYNPO/LPAR1/MET/FMN2	10
GO:0048880	sensory system development	16/225	403/18888	0.0397022332506203	3.33287014061208	5.19774992993529	2.82790577135315e-05	0.000536945605312186	0.000375875037544524	FBN1/CYP1B1/FBN2/FAT1/HIPK2/THY1/TENM3/EPHA2/INHBA/CRYAB/TGFB2/WNT5A/EGFR/TBX2/FOXC2/RARB	16
GO:0003281	ventricular septum development	7/225	74/18888	0.0945945945945946	7.9409009009009	6.56860512752251	2.83422564288915e-05	0.000536945605312186	0.000375875037544524	HEG1/CCN1/FGFRL1/SMAD7/SMAD6/TGFB2/WNT5A	7
GO:0050818	regulation of coagulation	7/225	74/18888	0.0945945945945946	7.9409009009009	6.56860512752251	2.83422564288915e-05	0.000536945605312186	0.000375875037544524	THBS1/SERPINE1/PLAUR/THBD/CAV1/SERPINE2/F2R	7
GO:1902893	regulation of miRNA transcription	7/225	75/18888	0.0933333333333333	7.83502222222222	6.51213741266659	3.09466979633198e-05	0.000583083139767905	0.00040817243848083	NOTCH3/ETS1/TEAD1/SMAD6/FOSL1/TGFB2/EGFR	7
GO:0098742	cell-cell adhesion via plasma-membrane adhesion molecules	13/225	279/18888	0.046594982078853	3.91149342891278	5.3794567368745	3.18002187916879e-05	0.000595908447792064	0.000417150467330322	ITGA5/CDH11/PALLD/PVR/FAT1/ITGA3/CDH2/FGFRL1/TENM3/IL1RAP/CDH13/TGFB2/CLDN11	13
GO:0061572	actin filament bundle organization	10/225	167/18888	0.0598802395209581	5.02674650698603	5.73891808366225	3.26555698047635e-05	0.000608629214523376	0.000426055314721609	ACTN1/TPM1/CALD1/DLC1/SYNPO2/SFRP1/SYNPO/LPAR1/MET/FMN2	10
GO:0061614	miRNA transcription	7/225	76/18888	0.0921052631578947	7.7319298245614	6.45670452436869	3.37448087939835e-05	0.000625548928611049	0.000437899527813266	NOTCH3/ETS1/TEAD1/SMAD6/FOSL1/TGFB2/EGFR	7
GO:0055001	muscle cell development	11/225	204/18888	0.053921568627451	4.52653594771242	5.56045705309896	3.484735486813e-05	0.000642533045910761	0.000449788824726271	ACTN1/PLEC/ACTN4/TPM1/LOX/ADM/FHL2/SGCB/SDC1/SIX1/CAV2	11
GO:1901889	negative regulation of cell junction assembly	5/225	32/18888	0.15625	13.1166666666667	7.53208801168535	3.55422232050128e-05	0.000651859497930235	0.000456317568919901	MMP14/THBS1/DLC1/DKK1/WNT5A	5
GO:0043536	positive regulation of blood vessel endothelial cell migration	7/225	77/18888	0.0909090909090909	7.63151515151515	6.40227328429596	3.6747552887182e-05	0.000670399800820125	0.000469296233752762	THBS1/ETS1/PLK2/AKT3/PTGS2/VEGFC/FOXC2	7
GO:0090100	positive regulation of transmembrane receptor protein serine/threonine kinase signaling pathway	8/225	105/18888	0.0761904761904762	6.39593650793651	6.08780905556568	3.70293224678519e-05	0.00067198475720607	0.000470405741932324	THBS1/CCN1/HIPK2/TGFB1I1/INHBA/TGFB2/SCUBE3/FOXD1	8
GO:0003012	muscle system process	17/225	459/18888	0.037037037037037	3.10913580246914	5.02275532561218	3.81712413845123e-05	0.000689080839234547	0.000482373416889979	TPM1/TPM2/CALD1/MYOF/IGFBP5/CAV1/ACTA2/F2R/SMAD7/PTGS2/CRYAB/MYLK/TBX2/STC1/OXTR/STAC/ABCC9	17
GO:0016485	protein processing	12/225	245/18888	0.0489795918367347	4.11167346938776	5.38271245764994	3.96056150439878e-05	0.000711250836831614	0.000497892956665921	MYH9/MMP14/SRGN/THBS1/SERPINE1/PLAUR/THBD/ADAM19/SERPINE2/RPS6KA2/PRSS12/CCBE1	12
GO:0045907	positive regulation of vasoconstriction	5/225	33/18888	0.151515151515152	12.7191919191919	7.39815437369908	4.14850187625972e-05	0.000741141682349404	0.000518817278552688	CAV1/F2R/PTGS2/EGFR/OXTR	5
GO:0030048	actin filament-based movement	9/225	138/18888	0.0652173913043478	5.47478260869565	5.79285782766661	4.17283966498801e-05	0.000741646967261787	0.000519170990331932	MYH9/ACTN4/TPM1/MYH10/CAV1/ACTA2/FRMD6/STC1/ABCC9	9
GO:0045926	negative regulation of growth	12/225	247/18888	0.048582995951417	4.07838056680162	5.34709873316664	4.28613624366134e-05	0.000757876808622784	0.000530532275666151	SEMA6B/IGFBP5/SERPINE2/FHL1/MT2A/SFRP1/SH3BP4/INHBA/CRYAB/TGFB2/WNT5A/MT1E	12
GO:0046661	male sex differentiation	10/225	173/18888	0.0578034682080925	4.852408477842	5.58910781015492	4.41137809779654e-05	0.000772494617769665	0.000540765099079815	MMP14/CYP1B1/SFRP1/SDC1/KITLG/INHBA/TGFB2/WNT5A/GFRA1/MAMLD1	10
GO:0007548	sex differentiation	13/225	288/18888	0.0451388888888889	3.78925925925926	5.23733888878956	4.41361484050534e-05	0.000772494617769665	0.000540765099079815	MMP14/CYP1B1/PTX3/NR2F2/SFRP1/SDC1/KITLG/INHBA/TGFB2/WNT5A/GFRA1/PTPRN/MAMLD1	13
GO:0003279	cardiac septum development	8/225	108/18888	0.0740740740740741	6.21827160493827	5.97135354068824	4.53463327742605e-05	0.000789667451543688	0.000552786502133861	HEG1/CCN1/FGFRL1/SMAD7/SMAD6/TGFB2/WNT5A/TBX2	8
GO:0008360	regulation of cell shape	9/225	140/18888	0.0642857142857143	5.39657142857143	5.73301000759291	4.67144686148955e-05	0.000809404461226933	0.000566602890949248	FN1/MYH9/TPM1/MYH10/MYO10/DLC1/FBLIM1/LPAR1/SHROOM3	9
GO:1903036	positive regulation of response to wounding	7/225	80/18888	0.0875	7.34533333333333	6.24467941864797	4.70995104920645e-05	0.000811995560883191	0.000568416723991073	THBS1/SERPINE1/THBD/HBEGF/F2R/MYLK/FOXC2	7
GO:0048144	fibroblast proliferation	8/225	110/18888	0.0727272727272727	6.10521212121212	5.89613594192168	5.17136358920042e-05	0.000887107545052887	0.000620996947370335	FN1/FOSL2/CAV1/CD248/SFRP1/WNT5A/EGFR/ABCC9	8
GO:0010755	regulation of plasminogen activation	4/225	18/18888	0.222222222222222	18.6548148148148	8.2280228701932	5.26190489858368e-05	0.000893746211345642	0.000625644175911453	THBS1/SERPINE1/PLAUR/SERPINE2	4
GO:0051917	regulation of fibrinolysis	4/225	18/18888	0.222222222222222	18.6548148148148	8.2280228701932	5.26190489858368e-05	0.000893746211345642	0.000625644175911453	THBS1/SERPINE1/PLAUR/THBD	4
GO:0071453	cellular response to oxygen levels	10/225	177/18888	0.0564971751412429	4.74274952919021	5.49301670008133	5.35267163075366e-05	0.00090470645994307	0.000633316617611876	CAV1/HIPK2/SFRP1/PTGS2/DDAH1/INHBA/AK4/LPAR1/STC1/FMN2	10
GO:0014074	response to purine-containing compound	9/225	143/18888	0.0629370629370629	5.28335664335664	5.64535885834886	5.51321200062794e-05	0.000927295364788544	0.000649129402692677	THBD/CYP1B1/IGFBP5/NT5E/PTGS2/SDC1/FOSL1/STC1/ABCC9	9
GO:0060348	bone development	11/225	215/18888	0.0511627906976744	4.29494573643411	5.33509883403642	5.61989891948009e-05	0.000940651042445016	0.000658478703238009	MMP14/FOSL2/FBN1/LOX/TGM2/EXT1/PAPSS2/ADAMTS12/XYLT1/STC1/RARB	11
GO:0034332	adherens junction organization	6/225	57/18888	0.105263157894737	8.83649122807017	6.50585544137574	5.84184320028083e-05	0.000971473401045468	0.000680055107032989	PLEC/CDH11/CDH2/SMAD7/CDH13/PLEKHA7	6
GO:0009612	response to mechanical stimulus	11/225	216/18888	0.0509259259259259	4.27506172839506	5.31536347029453	5.86039638681721e-05	0.000971473401045468	0.000680055107032989	MMP14/PLEC/THBS1/TNC/MAP1B/COL11A1/SERPINE2/CDH2/PTGS2/FOSL1/EGFR	11
GO:1905475	regulation of protein localization to membrane	10/225	180/18888	0.0555555555555556	4.6637037037037	5.42281684761686	6.16639031191271e-05	0.00101730688016627	0.000712139661808906	MMP14/GPC1/ITGA3/CDH2/EPHA2/MTCL1/GBP1/EGFR/STAC/WNK4	10
GO:0072132	mesenchyme morphogenesis	6/225	58/18888	0.103448275862069	8.68413793103448	6.43525869171208	6.45170003297288e-05	0.00105564724170704	0.000738978851274342	ACTG2/ACTA2/TGFB2/WNT5A/TBX2/FOXC2	6
GO:0001936	regulation of endothelial cell proliferation	10/225	181/18888	0.0552486187845304	4.63793738489871	5.39975997418385	6.46002227378726e-05	0.00105564724170704	0.000738978851274342	THBS1/ALOX5/HSPG2/CAV1/NR2F2/AKT3/VEGFC/CAV2/CDH13/WNT5A	10
GO:0045927	positive regulation of growth	12/225	258/18888	0.0465116279069767	3.90449612403101	5.15770202342526	6.52440043267735e-05	0.00106113833452224	0.00074282275035398	FN1/MMP14/S100A9/HBEGF/MAP1B/TEAD1/SMAD7/SFRP1/TGFB2/EGFR/TBX2/BDNF	12
GO:0060602	branch elongation of an epithelium	4/225	19/18888	0.210526315789474	17.6729824561403	7.98357983616839	6.60298882897549e-05	0.00106887819165763	0.000748240839379332	TNC/SIX1/WNT5A/FGF1	4
GO:0050679	positive regulation of epithelial cell proliferation	11/225	219/18888	0.0502283105022831	4.21649923896499	5.25686717346007	6.63565334526561e-05	0.00106914638946149	0.00074842858439223	LAMC1/HSPG2/AKT3/SFRP1/VEGFC/CAV2/CDH13/WNT5A/EGFR/PTPRN/FGF1	11
GO:0048041	focal adhesion assembly	7/225	85/18888	0.0823529411764706	6.91325490196078	5.99935431321083	6.95924405210031e-05	0.00111606853449497	0.00078127523189552	MMP14/ACTN1/THBS1/CDH11/THY1/DLC1/SFRP1	7
GO:0003229	ventricular cardiac muscle tissue development	6/225	59/18888	0.101694915254237	8.53694915254237	6.36634228459529	7.11132852601138e-05	0.00113517873878182	0.000794652841624956	TPM1/HEG1/COL11A1/SMAD7/TGFB2/FOXC2	6
GO:0010092	specification of animal organ identity	5/225	37/18888	0.135135135135135	11.3441441441441	6.91528765651048	7.329687612266e-05	0.00115930104986666	0.000811539048523706	EXT1/SIX1/DKK1/WNT5A/FGF1	5
GO:0033280	response to vitamin D	5/225	37/18888	0.135135135135135	11.3441441441441	6.91528765651048	7.329687612266e-05	0.00115930104986666	0.000811539048523706	TNC/SFRP1/PTGS2/VDR/STC1	5
GO:0042303	molting cycle	8/225	118/18888	0.0677966101694915	5.69129943502825	5.61285783552211	8.51218830808479e-05	0.00133409205846711	0.000933897023465954	IGFBP5/EXT1/PTGS2/INHBA/DKK1/TGFB2/WNT5A/EGFR	8
GO:0042633	hair cycle	8/225	118/18888	0.0677966101694915	5.69129943502825	5.61285783552211	8.51218830808479e-05	0.00133409205846711	0.000933897023465954	IGFBP5/EXT1/PTGS2/INHBA/DKK1/TGFB2/WNT5A/EGFR	8
GO:0035296	regulation of tube diameter	9/225	152/18888	0.0592105263157895	4.97052631578947	5.39651582654628	8.8439823213875e-05	0.00137360590288937	0.000961557679608419	CAV1/ACTA2/EXT1/ADM/F2R/PTGS2/EGFR/OXTR/FOXC2	9
GO:0097746	blood vessel diameter maintenance	9/225	152/18888	0.0592105263157895	4.97052631578947	5.39651582654628	8.8439823213875e-05	0.00137360590288937	0.000961557679608419	CAV1/ACTA2/EXT1/ADM/F2R/PTGS2/EGFR/OXTR/FOXC2	9
GO:0050804	modulation of chemical synaptic transmission	17/225	493/18888	0.0344827586206897	2.89471264367816	4.6805720830486	9.19217315131497e-05	0.00141748708106469	0.000992275576041435	MYOF/SIPA1L1/MAP1B/CDH11/MAP1A/SERPINE2/F2R/CDH2/PLK2/PTGS2/INA/DKK1/LZTS1/WNT5A/EGFR/BDNF/OXTR	17
GO:0035150	regulation of tube size	9/225	153/18888	0.0588235294117647	4.93803921568627	5.37008208839295	9.30096060748259e-05	0.00141748708106469	0.000992275576041435	CAV1/ACTA2/EXT1/ADM/F2R/PTGS2/EGFR/OXTR/FOXC2	9
GO:0006029	proteoglycan metabolic process	7/225	89/18888	0.0786516853932584	6.6025468164794	5.81694750967732	9.33206401977041e-05	0.00141748708106469	0.000992275576041435	COL11A1/GPC1/EXT1/ADAMTS12/CHST3/XYLT1/DSEL	7
GO:0035023	regulation of Rho protein signal transduction	7/225	89/18888	0.0786516853932584	6.6025468164794	5.81694750967732	9.33206401977041e-05	0.00141748708106469	0.000992275576041435	HEG1/ITGA3/F2R/DLC1/LPAR1/MET/F2RL2	7
GO:0042310	vasoconstriction	7/225	89/18888	0.0786516853932584	6.6025468164794	5.81694750967732	9.33206401977041e-05	0.00141748708106469	0.000992275576041435	CAV1/ACTA2/ADM/F2R/PTGS2/EGFR/OXTR	7
GO:0099177	regulation of trans-synaptic signaling	17/225	494/18888	0.034412955465587	2.88885290148448	4.67095348213717	9.42039326836997e-05	0.00142462789426928	0.00099727431968478	MYOF/SIPA1L1/MAP1B/CDH11/MAP1A/SERPINE2/F2R/CDH2/PLK2/PTGS2/INA/DKK1/LZTS1/WNT5A/EGFR/BDNF/OXTR	17
GO:0048145	regulation of fibroblast proliferation	7/225	90/18888	0.0777777777777778	6.52918518518518	5.77309346898436	0.00010017953477638	0.00150182189525633	0.0010513120056853	FN1/FOSL2/CAV1/CD248/SFRP1/WNT5A/EGFR	7
GO:2000628	regulation of miRNA metabolic process	7/225	90/18888	0.0777777777777778	6.52918518518518	5.77309346898436	0.00010017953477638	0.00150182189525633	0.0010513120056853	NOTCH3/ETS1/TEAD1/SMAD6/FOSL1/TGFB2/EGFR	7
GO:0046660	female sex differentiation	8/225	121/18888	0.0661157024793388	5.55019283746557	5.5132423282985	0.000101554397797573	0.00151584226669277	0.00106112660811043	MMP14/PTX3/NR2F2/SFRP1/KITLG/INHBA/WNT5A/PTPRN	8
GO:0033273	response to vitamin	7/225	91/18888	0.0769230769230769	6.4574358974359	5.72990062364142	0.000107443126340364	0.00157680237431338	0.00110380017227396	TNC/MAP1B/SFRP1/PTGS2/VDR/EGFR/STC1	7
GO:0030279	negative regulation of ossification	5/225	40/18888	0.125	10.4933333333333	6.59930363135854	0.000107479231355383	0.00157680237431338	0.00110380017227396	SRGN/SMAD7/SFRP1/SMAD6/DKK1	5
GO:1902742	apoptotic process involved in development	5/225	40/18888	0.125	10.4933333333333	6.59930363135854	0.000107479231355383	0.00157680237431338	0.00110380017227396	CCN1/VDR/CRYAB/TGFB2/FOXC2	5
GO:0045667	regulation of osteoblast differentiation	9/225	156/18888	0.0576923076923077	4.84307692307692	5.29213998252654	0.000107924988497088	0.00157680237431338	0.00110380017227396	CCN1/FBN2/IGFBP5/CRIM1/ID3/SFRP1/SMAD6/VEGFC/SCUBE3	9
GO:0046718	symbiont entry into host cell	9/225	156/18888	0.0576923076923077	4.84307692307692	5.29213998252654	0.000107924988497088	0.00157680237431338	0.00110380017227396	ITGA5/SLC7A1/CLEC5A/PVR/CAV1/PTX3/EPHA2/CAV2/EGFR	9
GO:0035024	negative regulation of Rho protein signal transduction	4/225	22/18888	0.181818181818182	15.2630303030303	7.34962619833498	0.000121167385523883	0.00176280652019557	0.00123400761717195	HEG1/ITGA3/DLC1/MET	4
GO:0010812	negative regulation of cell-substrate adhesion	6/225	65/18888	0.0923076923076923	7.74892307692308	5.98451219827492	0.000122850757288358	0.00177078162108547	0.00123959038257082	MMP14/THBS1/ACTN4/SERPINE1/DLC1/GBP1	6
GO:1905330	regulation of morphogenesis of an epithelium	6/225	65/18888	0.0923076923076923	7.74892307692308	5.98451219827492	0.000122850757288358	0.00177078162108547	0.00123959038257082	SFRP1/ADAMTS12/SIX1/WNT5A/TBX2/FGF1	6
GO:0050886	endocrine process	7/225	93/18888	0.0752688172043011	6.31856630824373	5.64542846293733	0.000123256261328455	0.00177078162108547	0.00123959038257082	F2R/RPS6KA2/INHBA/OXTR/FOXD1/RASL10B/WNK4	7
GO:0001942	hair follicle development	7/225	94/18888	0.074468085106383	6.2513475177305	5.60411574206774	0.000131842985664684	0.00188502404122963	0.0013195628668151	IGFBP5/EXT1/INHBA/DKK1/TGFB2/WNT5A/EGFR	7
GO:0090596	sensory organ morphogenesis	12/225	278/18888	0.0431654676258993	3.62359712230216	4.8386964549889	0.000132301571339202	0.00188502404122963	0.0013195628668151	FBN1/FBN2/COL11A1/FAT1/HIPK2/THY1/TENM3/EPHA2/SIX1/WNT5A/TBX2/RARB	12
GO:0033135	regulation of peptidyl-serine phosphorylation	8/225	126/18888	0.0634920634920635	5.32994708994709	5.35439390249332	0.000134736842442575	0.00191182153391768	0.00133832176617207	CAV1/SMAD7/PTGS2/DKK1/WNT5A/EGFR/BDNF/MLXIPL	8
GO:0044409	symbiont entry into host	9/225	163/18888	0.0552147239263804	4.63509202453988	5.11776476543494	0.000150670769279142	0.002127503764469	0.00148930459516651	ITGA5/SLC7A1/CLEC5A/PVR/CAV1/PTX3/EPHA2/CAV2/EGFR	9
GO:0018105	peptidyl-serine phosphorylation	12/225	282/18888	0.0425531914893617	3.57219858156028	4.77842266222308	0.000151171236164416	0.002127503764469	0.00148930459516651	CAV1/HIPK2/PLK2/RPS6KA2/AKT3/SMAD7/PTGS2/DKK1/WNT5A/EGFR/BDNF/MLXIPL	12
GO:0007584	response to nutrient	9/225	164/18888	0.0548780487804878	4.60682926829268	5.09366306783861	0.000157796211682238	0.00220609415738206	0.00154431978961932	TNC/CYP1B1/MAP1B/SFRP1/PTGS2/VDR/EGFR/STC1/MLXIPL	9
GO:0045668	negative regulation of osteoblast differentiation	6/225	68/18888	0.0882352941176471	7.40705882352941	5.81146169086154	0.000158035167306661	0.00220609415738206	0.00154431978961932	IGFBP5/CRIM1/ID3/SFRP1/SMAD6/VEGFC	6
GO:0022404	molting cycle process	7/225	97/18888	0.0721649484536082	6.05800687285223	5.48368320160064	0.00016055749753158	0.00221440900595555	0.00155014038669437	IGFBP5/EXT1/INHBA/DKK1/TGFB2/WNT5A/EGFR	7
GO:0022405	hair cycle process	7/225	97/18888	0.0721649484536082	6.05800687285223	5.48368320160064	0.00016055749753158	0.00221440900595555	0.00155014038669437	IGFBP5/EXT1/INHBA/DKK1/TGFB2/WNT5A/EGFR	7
GO:0140747	regulation of ncRNA transcription	7/225	97/18888	0.0721649484536082	6.05800687285223	5.48368320160064	0.00016055749753158	0.00221440900595555	0.00155014038669437	NOTCH3/ETS1/TEAD1/SMAD6/FOSL1/TGFB2/EGFR	7
GO:0035051	cardiocyte differentiation	9/225	165/18888	0.0545454545454545	4.57890909090909	5.06975464161403	0.000165200646971453	0.00226936984365566	0.00158861431539334	PLEC/FHL2/SGCB/INHBA/DKK1/TGFB2/EGFR/TBX2/RARB	9
GO:0060560	developmental growth involved in morphogenesis	11/225	243/18888	0.0452674897119342	3.8000548696845	4.82359133093801	0.0001666625899365	0.002280367500401	0.00159631294371092	FN1/SEMA6B/TNC/MAP1B/EXT1/SFRP1/SIX1/WNT5A/TBX2/BDNF/FGF1	11
GO:0019229	regulation of vasoconstriction	6/225	69/18888	0.0869565217391304	7.29971014492754	5.75610706171523	0.000171384268385326	0.00233570338890357	0.00163504941713149	CAV1/ADM/F2R/PTGS2/EGFR/OXTR	6
GO:0061042	vascular wound healing	4/225	24/18888	0.166666666666667	13.9911111111111	6.99225157457108	0.000172752805305473	0.00234508532556405	0.00164161700192892	SERPINE1/ALOX5/MCAM/FOXC2	4
GO:0009913	epidermal cell differentiation	11/225	246/18888	0.0447154471544715	3.75371273712737	4.77333545512565	0.000185441718986138	0.00250746292966355	0.00175528529054784	PLEC/FOSL2/FLNB/PALLD/ERRFI1/EPHA2/VDR/WNT5A/ETV4/KRT80/KRT7	11
GO:0001886	endothelial cell morphogenesis	3/225	10/18888	0.3	25.184	8.39908863718769	0.00018817024105795	0.00253441793424926	0.00177415445208009	HEG1/MET/STC1	3
GO:0071692	protein localization to extracellular region	14/225	379/18888	0.0369393139841689	3.10093227792436	4.53651344043984	0.000191008109996142	0.00256263020726341	0.00179390373221852	CAVIN1/ALOX5/FBN1/FBN2/MYH10/LTBP1/F2R/SFRP1/VEGFC/TGFB2/RAB3B/EGFR/F2RL2/PTPRN	14
GO:0048661	positive regulation of smooth muscle cell proliferation	7/225	100/18888	0.07	5.87626666666667	5.36820624719065	0.000194136725154173	0.00259450941213794	0.00181621995421673	THBS1/HBEGF/IGFBP5/NOTCH3/PTGS2/CDH13/EGFR	7
GO:0003208	cardiac ventricle morphogenesis	6/225	71/18888	0.0845070422535211	7.09408450704225	5.64864752178341	0.000200749220792119	0.00267252244513988	0.00187083098263089	TPM1/HEG1/COL11A1/SMAD7/TGFB2/FOXC2	6
GO:0060047	heart contraction	11/225	249/18888	0.0441767068273092	3.70848728246319	4.72386188443635	0.000205986362197024	0.00273082285350483	0.00191164269235761	TPM1/HBEGF/CAV1/EXT1/ADM/RPS6KA2/SMAD7/TGFB2/TBX2/STC1/ABCC9	11
GO:0007009	plasma membrane organization	9/225	170/18888	0.0529411764705882	4.44423529411765	4.9530142010723	0.000206712518783283	0.00273082285350483	0.00191164269235761	MYH9/S100A9/PLEC/AHNAK/MYOF/CAV1/EHD2/CAV2/TGFB2	9
GO:0061383	trabecula morphogenesis	5/225	46/18888	0.108695652173913	9.12463768115942	6.05761182383717	0.000211283709286999	0.00278055812832661	0.00194645859941779	HEG1/FBN2/FHL2/SFRP1/TGFB2	5
GO:0008585	female gonad development	7/225	102/18888	0.0686274509803922	5.76104575163399	5.2937972370854	0.000219516103511266	0.00287791454337203	0.00201461046768594	MMP14/PTX3/NR2F2/SFRP1/KITLG/INHBA/PTPRN	7
GO:0018209	peptidyl-serine modification	12/225	294/18888	0.0408163265306122	3.42639455782313	4.60395103740319	0.000222216669962203	0.00289133236992331	0.0020240032739755	CAV1/HIPK2/PLK2/RPS6KA2/AKT3/SMAD7/PTGS2/DKK1/WNT5A/EGFR/BDNF/MLXIPL	12
GO:0051962	positive regulation of nervous system development	12/225	294/18888	0.0408163265306122	3.42639455782313	4.60395103740319	0.000222216669962203	0.00289133236992331	0.0020240032739755	FN1/SLC7A5/VCAN/TGM2/MAP1B/SERPINE2/IL1RAP/VEGFC/EGFR/BDNF/OXTR/HAPLN3	12
GO:0003170	heart valve development	6/225	73/18888	0.0821917808219178	6.89972602739726	5.54527622227029	0.00023394496443543	0.00302396403383617	0.00211684867797849	CCN1/CDH11/FGFRL1/SMAD6/DKK1/TGFB2	6
GO:0003044	regulation of systemic arterial blood pressure mediated by a chemical signal	5/225	47/18888	0.106382978723404	8.93049645390071	5.97694625474	0.000234164268281397	0.00302396403383617	0.00211684867797849	TPM1/F2R/RPS6KA2/OXTR/RASL10B	5
GO:0050680	negative regulation of epithelial cell proliferation	9/225	173/18888	0.0520231213872832	4.3671676300578	4.88511615720432	0.000235541327755795	0.00303039738097754	0.00212135217809913	THBS1/ALOX5/CAV1/NR2F2/SFRP1/VDR/CAV2/TGFB2/WNT5A	9
GO:0030204	chondroitin sulfate metabolic process	4/225	26/18888	0.153846153846154	12.9148717948718	6.67519871134449	0.000238553833636196	0.00305774579322529	0.002140496734603	EXT1/CHST3/XYLT1/DSEL	4
GO:0048562	embryonic organ morphogenesis	12/225	297/18888	0.0404040404040404	3.39178451178451	4.5617441066516	0.000243875743637448	0.00311438357059971	0.0021801445620299	MMP14/FBN1/MICAL2/FBN2/COL11A1/HIPK2/EPHA2/SIX1/WNT5A/TBX2/FOXC2/RARB	12
GO:0035581	sequestering of extracellular ligand from receptor	3/225	11/18888	0.272727272727273	22.8945454545455	7.975314336835	0.000256461803215338	0.00324092117345757	0.00226872397445909	FBN1/FBN2/LTBP1	3
GO:1904238	pericyte cell differentiation	3/225	11/18888	0.272727272727273	22.8945454545455	7.975314336835	0.000256461803215338	0.00324092117345757	0.00226872397445909	ACTA2/EPHA2/FOXC2	3
GO:0043434	response to peptide hormone	15/225	438/18888	0.0342465753424658	2.87488584474886	4.35908885181718	0.000256604257643247	0.00324092117345757	0.00226872397445909	FBN1/CYP1B1/IGFBP5/MAP1B/CAV1/FAT1/ERRFI1/SLC39A14/ADM/SGCB/PTGS2/INHBA/CAV2/OXTR/FOXC2	15
GO:0043491	phosphatidylinositol 3-kinase/protein kinase B signal transduction	12/225	299/18888	0.040133779264214	3.36909698996656	4.53390527740919	0.00025929263928913	0.00326292343163839	0.00228412609254696	FN1/THBS1/FCGR3A/HBEGF/LOX/IGFBP5/SERPINE2/ERRFI1/F2R/EPHA2/TGFB2/EGFR	12
GO:0031639	plasminogen activation	4/225	27/18888	0.148148148148148	12.4365432098765	6.52944579543712	0.000277440303236849	0.00346418001022452	0.00242501061284798	THBS1/SERPINE1/PLAUR/SERPINE2	4
GO:0042730	fibrinolysis	4/225	27/18888	0.148148148148148	12.4365432098765	6.52944579543712	0.000277440303236849	0.00346418001022452	0.00242501061284798	THBS1/SERPINE1/PLAUR/THBD	4
GO:0046545	development of primary female sexual characteristics	7/225	106/18888	0.0660377358490566	5.54364779874214	5.15072893825094	0.000278299844208873	0.00346418001022452	0.00242501061284798	MMP14/PTX3/NR2F2/SFRP1/KITLG/INHBA/PTPRN	7
GO:0030195	negative regulation of blood coagulation	5/225	49/18888	0.102040816326531	8.56598639455782	5.82259648853036	0.000285530322298901	0.00352870448489824	0.00247017932100124	THBS1/SERPINE1/PLAUR/THBD/SERPINE2	5
GO:0033628	regulation of cell adhesion mediated by integrin	5/225	49/18888	0.102040816326531	8.56598639455782	5.82259648853036	0.000285530322298901	0.00352870448489824	0.00247017932100124	SERPINE1/CYP1B1/EPHA2/TGFB2/FOXC2	5
GO:0001707	mesoderm formation	6/225	76/18888	0.0789473684210526	6.62736842105263	5.39730153037762	0.000291679155283708	0.00359182045506509	0.00251436204159978	ITGA3/EPHA2/INHBA/DKK1/WNT5A/FOXC2	6
GO:0050808	synapse organization	16/225	493/18888	0.0324543610547667	2.72443542934415	4.25993057920353	0.000292788193390024	0.00359264658650819	0.00251494035378657	ACTN1/TNC/SIPA1L1/MAP1B/ITGA3/F2R/CDH2/IL1RAP/SIX1/SYNPO/INA/DKK1/LZTS1/WNT5A/BDNF/OXTR	16
GO:0032231	regulation of actin filament bundle assembly	7/225	107/18888	0.0654205607476635	5.49183800623053	5.11609545844893	0.00029481166682865	0.0036046476142737	0.00252334136632361	TPM1/DLC1/SYNPO2/SFRP1/SYNPO/LPAR1/MET	7
GO:0003015	heart process	11/225	260/18888	0.0423076923076923	3.55158974358974	4.54879566353376	0.000298622006398642	0.00362552351430464	0.00253795500619751	TPM1/HBEGF/CAV1/EXT1/ADM/RPS6KA2/SMAD7/TGFB2/TBX2/STC1/ABCC9	11
GO:0010001	glial cell differentiation	11/225	260/18888	0.0423076923076923	3.55158974358974	4.54879566353376	0.000298622006398642	0.00362552351430464	0.00253795500619751	S100A9/PLEC/VCAN/TNFRSF21/GPC1/SERPINE2/CDH2/LPAR1/EGFR/FGF5/HAPLN3	11
GO:0006939	smooth muscle contraction	7/225	108/18888	0.0648148148148148	5.44098765432099	5.08189480376733	0.00031210134344628	0.00372446399816286	0.00260721576132234	CAV1/ACTA2/F2R/PTGS2/MYLK/TBX2/OXTR	7
GO:0010586	miRNA metabolic process	7/225	108/18888	0.0648148148148148	5.44098765432099	5.08189480376733	0.00031210134344628	0.00372446399816286	0.00260721576132234	NOTCH3/ETS1/TEAD1/SMAD6/FOSL1/TGFB2/EGFR	7
GO:1901890	positive regulation of cell junction assembly	7/225	108/18888	0.0648148148148148	5.44098765432099	5.08189480376733	0.00031210134344628	0.00372446399816286	0.00260721576132234	CAV1/THY1/EPHA2/IL1RAP/SFRP1/BDNF/OXTR	7
GO:1903076	regulation of protein localization to plasma membrane	7/225	108/18888	0.0648148148148148	5.44098765432099	5.08189480376733	0.00031210134344628	0.00372446399816286	0.00260721576132234	MMP14/ITGA3/EPHA2/GBP1/EGFR/STAC/WNK4	7
GO:0061045	negative regulation of wound healing	6/225	77/18888	0.0779220779220779	6.5412987012987	5.34974403662832	0.00031322267097919	0.00372446399816286	0.00260721576132234	THBS1/SERPINE1/PLAUR/THBD/ALOX5/SERPINE2	6
GO:1900047	negative regulation of hemostasis	5/225	50/18888	0.1	8.39466666666667	5.74868125199876	0.000314209354693226	0.00372446399816286	0.00260721576132234	THBS1/SERPINE1/PLAUR/THBD/SERPINE2	5
GO:0031214	biomineral tissue development	9/225	180/18888	0.05	4.19733333333333	4.73252055015233	0.000315981807876037	0.00372446399816286	0.00260721576132234	SRGN/FOSL2/ALOX5/LOX/CCN1/FBN2/TUFT1/PTGS2/VDR	9
GO:0003156	regulation of animal organ formation	4/225	28/18888	0.142857142857143	11.992380952381	6.39119345724303	0.000320674981542649	0.00372446399816286	0.00260721576132234	SIX1/DKK1/WNT5A/FGF1	4
GO:0003416	endochondral bone growth	4/225	28/18888	0.142857142857143	11.992380952381	6.39119345724303	0.000320674981542649	0.00372446399816286	0.00260721576132234	FOSL2/EXT1/STC1/RARB	4
GO:0030194	positive regulation of blood coagulation	4/225	28/18888	0.142857142857143	11.992380952381	6.39119345724303	0.000320674981542649	0.00372446399816286	0.00260721576132234	THBS1/SERPINE1/THBD/F2R	4
GO:0034698	response to gonadotropin	4/225	28/18888	0.142857142857143	11.992380952381	6.39119345724303	0.000320674981542649	0.00372446399816286	0.00260721576132234	CYP1B1/ITGA3/INHBA/PAPPA	4
GO:1900048	positive regulation of hemostasis	4/225	28/18888	0.142857142857143	11.992380952381	6.39119345724303	0.000320674981542649	0.00372446399816286	0.00260721576132234	THBS1/SERPINE1/THBD/F2R	4
GO:0003158	endothelium development	8/225	143/18888	0.0559440559440559	4.69631701631702	4.87165504737856	0.000320813749261708	0.00372446399816286	0.00260721576132234	FSTL1/HEG1/NR2F2/ADAMTS12/MET/STC1/FOXC2/FGF1	8
GO:0043086	negative regulation of catalytic activity	15/225	449/18888	0.0334075723830735	2.80445434298441	4.24895769831709	0.000333801470946285	0.00386223983833152	0.00270366221434063	THBS1/SERPINE1/PLAUR/HEG1/CAV1/SERPINE2/ERRFI1/SLC39A14/PTX3/THY1/NR2F2/SMAD7/SH3BP4/SERPINB7/GPRC5A	15
GO:0048332	mesoderm morphogenesis	6/225	78/18888	0.0769230769230769	6.4574358974359	5.30302369915654	0.00033599403434622	0.00386983953211212	0.00270898218559442	ITGA3/EPHA2/INHBA/DKK1/WNT5A/FOXC2	6
GO:0015801	aromatic amino acid transport	3/225	12/18888	0.25	20.9866666666667	7.60427876599725	0.000338947662035342	0.00386983953211212	0.00270898218559442	SLC7A5/SLC16A10/SLC7A1	3
GO:0048012	hepatocyte growth factor receptor signaling pathway	3/225	12/18888	0.25	20.9866666666667	7.60427876599725	0.000338947662035342	0.00386983953211212	0.00270898218559442	ADAMTS12/MET/ESM1	3
GO:1902337	regulation of apoptotic process involved in morphogenesis	3/225	12/18888	0.25	20.9866666666667	7.60427876599725	0.000338947662035342	0.00386983953211212	0.00270898218559442	VDR/TGFB2/FOXC2	3
GO:2001238	positive regulation of extrinsic apoptotic signaling pathway	5/225	51/18888	0.0980392156862745	8.23006535947712	5.67679829868995	0.000345018163040689	0.00392614728107029	0.00274839898506966	THBS1/CAV1/SFRP1/INHBA/G0S2	5
GO:0007173	epidermal growth factor receptor signaling pathway	7/225	110/18888	0.0636363636363636	5.34206060606061	5.01475335275935	0.000349121509370084	0.00395977290890806	0.00277193774579502	PLAUR/HBEGF/ERRFI1/CDH13/EGFR/GPRC5A/SHC3	7
GO:0007266	Rho protein signal transduction	8/225	145/18888	0.0551724137931034	4.63154022988506	4.81989224704299	0.000352309882206665	0.00398283434048716	0.00278808131112988	HEG1/ITGA3/F2R/DLC1/CDH13/LPAR1/MET/F2RL2	8
GO:0003209	cardiac atrium morphogenesis	4/225	29/18888	0.137931034482759	11.5788505747126	6.25979589089667	0.000368530406209394	0.00410398131271461	0.00287288715046239	HEG1/CCN1/TGFB2/WNT5A	4
GO:0007263	nitric oxide mediated signal transduction	4/225	29/18888	0.137931034482759	11.5788505747126	6.25979589089667	0.000368530406209394	0.00410398131271461	0.00287288715046239	THBS1/FPR1/DDAH1/EGFR	4
GO:0033137	negative regulation of peptidyl-serine phosphorylation	4/225	29/18888	0.137931034482759	11.5788505747126	6.25979589089667	0.000368530406209394	0.00410398131271461	0.00287288715046239	CAV1/SMAD7/DKK1/MLXIPL	4
GO:0014812	muscle cell migration	7/225	111/18888	0.0630630630630631	5.29393393393393	4.98179400377396	0.000368906953323664	0.00410398131271461	0.00287288715046239	SERPINE1/TPM1/CYP1B1/IGFBP5/FAT1/SIX1/LPAR1	7
GO:0098781	ncRNA transcription	8/225	146/18888	0.0547945205479452	4.59981735159817	4.79436338874364	0.0003689774382081	0.00410398131271461	0.00287288715046239	CAVIN1/NOTCH3/ETS1/TEAD1/SMAD6/FOSL1/TGFB2/EGFR	8
GO:0050730	regulation of peptidyl-tyrosine phosphorylation	10/225	225/18888	0.0444444444444444	3.73096296296296	4.5247893182095	0.000380454003958465	0.00421802381237552	0.00295271968548573	ITGA5/HBEGF/CAV1/ERRFI1/CSPG4/SFRP1/KITLG/EGFR/GFRA1/GPRC5A	10
GO:0007409	axonogenesis	15/225	455/18888	0.032967032967033	2.76747252747253	4.19027359357472	0.000383781466274802	0.00424127722985743	0.00296899764564143	FN1/SEMA6B/SIPA1L1/MAP1B/CDH11/PALLD/ENAH/MAP1A/NOTCH3/EXT1/THY1/CDH2/WNT5A/BDNF/FOXD1	15
GO:0051966	regulation of synaptic transmission, glutamatergic	6/225	80/18888	0.075	6.296	5.21199131138259	0.000385415499167897	0.00424572728795818	0.00297211279499576	SERPINE2/CDH2/PTGS2/DKK1/EGFR/OXTR	6
GO:0007596	blood coagulation	10/225	226/18888	0.0442477876106195	3.71445427728614	4.5075409298333	0.00039399636113125	0.00432643137955589	0.00302860763015071	MYH9/THBS1/SERPINE1/PLAUR/THBD/CAV1/SERPINE2/F2R/PAPSS2/F2RL2	10
GO:0035249	synaptic transmission, glutamatergic	7/225	113/18888	0.0619469026548673	5.20023598820059	4.91705381856293	0.000411169933911729	0.00446871877528731	0.00312821228224869	SERPINE2/EXT1/CDH2/PTGS2/DKK1/EGFR/OXTR	7
GO:0003151	outflow tract morphogenesis	6/225	81/18888	0.0740740740740741	6.21827160493827	5.16763044510911	0.00041216563065873	0.00446871877528731	0.00312821228224869	SIX1/SMAD6/TGFB2/WNT5A/TBX2/FOXC2	6
GO:0032330	regulation of chondrocyte differentiation	5/225	53/18888	0.0943396226415094	7.91949685534591	5.53874868599332	0.00041343424864172	0.00446871877528731	0.00312821228224869	LOXL2/SMAD7/ADAMTS12/MBOAT2/RARB	5
GO:0045778	positive regulation of ossification	5/225	53/18888	0.0943396226415094	7.91949685534591	5.53874868599332	0.00041343424864172	0.00446871877528731	0.00312821228224869	ALOX5/CCN1/FBN2/VDR/WNT5A	5
GO:0050819	negative regulation of coagulation	5/225	53/18888	0.0943396226415094	7.91949685534591	5.53874868599332	0.00041343424864172	0.00446871877528731	0.00312821228224869	THBS1/SERPINE1/PLAUR/THBD/SERPINE2	5
GO:0050820	positive regulation of coagulation	4/225	30/18888	0.133333333333333	11.1928888888889	6.13468295393079	0.000421282107586874	0.00452517354193003	0.00316773199769372	THBS1/SERPINE1/THBD/F2R	4
GO:0072012	glomerulus vasculature development	4/225	30/18888	0.133333333333333	11.1928888888889	6.13468295393079	0.000421282107586874	0.00452517354193003	0.00316773199769372	NOTCH3/ACTA2/SERPINB7/FOXC2	4
GO:0002687	positive regulation of leukocyte migration	8/225	149/18888	0.0536912751677852	4.50720357941834	4.71914069540933	0.000422873088401424	0.00452815654909351	0.00316982017556216	MMP14/THBS1/SERPINE1/THY1/IL1R1/KITLG/VEGFC/WNT5A	8
GO:0010975	regulation of neuron projection development	15/225	460/18888	0.0326086956521739	2.73739130434783	4.14208950109605	0.000430218896863623	0.00455276804459487	0.00318704882349983	FN1/S100A9/SEMA6B/SIPA1L1/MAP1B/ITGA3/THY1/CDH2/TENM3/SFRP1/DKK1/LZTS1/LPAR1/WNT5A/BDNF	15
GO:0018158	protein oxidation	3/225	13/18888	0.230769230769231	19.3723076923077	7.2756856587945	0.000436766556531741	0.00455276804459487	0.00318704882349983	LOX/LOXL2/LOXL1	3
GO:0051918	negative regulation of fibrinolysis	3/225	13/18888	0.230769230769231	19.3723076923077	7.2756856587945	0.000436766556531741	0.00455276804459487	0.00318704882349983	THBS1/SERPINE1/THBD	3
GO:0070493	thrombin-activated receptor signaling pathway	3/225	13/18888	0.230769230769231	19.3723076923077	7.2756856587945	0.000436766556531741	0.00455276804459487	0.00318704882349983	F2R/MET/F2RL2	3
GO:1900115	extracellular regulation of signal transduction	3/225	13/18888	0.230769230769231	19.3723076923077	7.2756856587945	0.000436766556531741	0.00455276804459487	0.00318704882349983	FBN1/FBN2/LTBP1	3
GO:1900116	extracellular negative regulation of signal transduction	3/225	13/18888	0.230769230769231	19.3723076923077	7.2756856587945	0.000436766556531741	0.00455276804459487	0.00318704882349983	FBN1/FBN2/LTBP1	3
GO:1904748	regulation of apoptotic process involved in development	3/225	13/18888	0.230769230769231	19.3723076923077	7.2756856587945	0.000436766556531741	0.00455276804459487	0.00318704882349983	VDR/TGFB2/FOXC2	3
GO:0048705	skeletal system morphogenesis	10/225	229/18888	0.0436681222707424	3.66579330422125	4.4563783204926	0.000437055169014182	0.00455276804459487	0.00318704882349983	MMP14/FOSL2/FBN2/COL11A1/EXT1/SFRP1/SIX1/STC1/FOXC2/RARB	10
GO:0050920	regulation of chemotaxis	10/225	229/18888	0.0436681222707424	3.66579330422125	4.4563783204926	0.000437055169014182	0.00455276804459487	0.00318704882349983	THBS1/SERPINE1/SEMA6B/ADGRA2/VEGFC/CDH13/LPAR1/WNT5A/MET/FGF1	10
GO:0016331	morphogenesis of embryonic epithelium	8/225	150/18888	0.0533333333333333	4.47715555555556	4.69450875477915	0.000442197545779094	0.00456496149055784	0.00319558453347451	ADM/DLC1/TGFB1I1/SFRP1/SIX1/VEGFC/TGFB2/WNT5A	8
GO:0035107	appendage morphogenesis	8/225	150/18888	0.0533333333333333	4.47715555555556	4.69450875477915	0.000442197545779094	0.00456496149055784	0.00319558453347451	FBN2/ERRFI1/EXT1/DKK1/TGFB2/WNT5A/TBX2/RARB	8
GO:0035108	limb morphogenesis	8/225	150/18888	0.0533333333333333	4.47715555555556	4.69450875477915	0.000442197545779094	0.00456496149055784	0.00319558453347451	FBN2/ERRFI1/EXT1/DKK1/TGFB2/WNT5A/TBX2/RARB	8
GO:0048146	positive regulation of fibroblast proliferation	5/225	54/18888	0.0925925925925926	7.77283950617284	5.47240715994478	0.000451250822535195	0.00464451592866075	0.00325127458310511	FN1/FOSL2/CD248/WNT5A/EGFR	5
GO:0051963	regulation of synapse assembly	7/225	115/18888	0.0608695652173913	5.10979710144928	4.85382911948722	0.000457217049640387	0.00469191781892874	0.00328445706398937	IL1RAP/SIX1/DKK1/LZTS1/WNT5A/BDNF/OXTR	7
GO:0050817	coagulation	10/225	231/18888	0.0432900432900433	3.63405483405483	4.42274517062391	0.000467880593293488	0.00478634151222321	0.00335055595540598	MYH9/THBS1/SERPINE1/PLAUR/THBD/CAV1/SERPINE2/F2R/PAPSS2/F2RL2	10
GO:0030308	negative regulation of cell growth	9/225	190/18888	0.0473684210526316	3.97642105263158	4.52747031662998	0.000469194730606567	0.00478634151222321	0.00335055595540598	SEMA6B/SERPINE2/FHL1/SFRP1/SH3BP4/INHBA/CRYAB/TGFB2/WNT5A	9
GO:0050654	chondroitin sulfate proteoglycan metabolic process	4/225	31/18888	0.129032258064516	10.8318279569892	6.01534911862378	0.000479208213723503	0.00485973506152541	0.00340193323240865	EXT1/CHST3/XYLT1/DSEL	4
GO:0098868	bone growth	4/225	31/18888	0.129032258064516	10.8318279569892	6.01534911862378	0.000479208213723503	0.00485973506152541	0.00340193323240865	FOSL2/EXT1/STC1/RARB	4
GO:0007599	hemostasis	10/225	233/18888	0.0429184549356223	3.60286123032904	4.38948298230939	0.000500491190045107	0.00506068511224495	0.00354260317571672	MYH9/THBS1/SERPINE1/PLAUR/THBD/CAV1/SERPINE2/F2R/PAPSS2/F2RL2	10
GO:0048872	homeostasis of number of cells	12/225	322/18888	0.0372670807453416	3.12844720496894	4.2297399399976	0.00050511142658602	0.00509246841774444	0.00356485226581023	FSTL1/FOSL2/HIPK2/EXT1/F2R/CDH2/ETS1/IL7R/AKT3/KITLG/CHST3/INHBA	12
GO:0071456	cellular response to hypoxia	8/225	154/18888	0.051948051948052	4.3608658008658	4.59809876127544	0.000526803330770221	0.00529567896354438	0.00370710461088267	HIPK2/SFRP1/PTGS2/DDAH1/INHBA/AK4/STC1/FMN2	8
GO:0051591	response to cAMP	6/225	85/18888	0.0705882352941176	5.92564705882353	4.99736649571938	0.000533973779180683	0.0053521557866715	0.00374663976640547	THBD/CYP1B1/IGFBP5/SDC1/FOSL1/STC1	6
GO:0061036	positive regulation of cartilage development	4/225	32/18888	0.125	10.4933333333333	5.90134433487755	0.000542589069511858	0.00539149023538007	0.00377417484116696	LOXL2/CCN1/SMAD7/WNT5A	4
GO:0061437	renal system vasculature development	4/225	32/18888	0.125	10.4933333333333	5.90134433487755	0.000542589069511858	0.00539149023538007	0.00377417484116696	NOTCH3/ACTA2/SERPINB7/FOXC2	4
GO:0061440	kidney vasculature development	4/225	32/18888	0.125	10.4933333333333	5.90134433487755	0.000542589069511858	0.00539149023538007	0.00377417484116696	NOTCH3/ACTA2/SERPINB7/FOXC2	4
GO:0022409	positive regulation of cell-cell adhesion	12/225	325/18888	0.0369230769230769	3.09956923076923	4.19208248001555	0.000548339534991116	0.00543297332370508	0.0038032140161362	PLAUR/ALOX5/SLC7A1/ADAM19/CAV1/MYO10/THY1/ETS1/IL7R/SMAD7/KITLG/WNT5A	12
GO:0030595	leukocyte chemotaxis	10/225	237/18888	0.0421940928270042	3.54205344585091	4.32404107103911	0.000571387401965436	0.00563635858647529	0.00394558866735494	S100A9/PLEC/THBS1/SERPINE1/ALOX5/ADGRE2/VEGFC/TGFB2/WNT5A/TREM1	10
GO:0043535	regulation of blood vessel endothelial cell migration	8/225	156/18888	0.0512820512820513	4.30495726495726	4.55111797981355	0.000573770842184694	0.00563635858647529	0.00394558866735494	THBS1/ETS1/PLK2/EPHA2/AKT3/PTGS2/VEGFC/FOXC2	8
GO:0050770	regulation of axonogenesis	8/225	156/18888	0.0512820512820513	4.30495726495726	4.55111797981355	0.000573770842184694	0.00563635858647529	0.00394558866735494	FN1/SEMA6B/SIPA1L1/MAP1B/THY1/CDH2/WNT5A/BDNF	8
GO:0051058	negative regulation of small GTPase mediated signal transduction	5/225	57/18888	0.087719298245614	7.36374269005848	5.28317952546572	0.000580428160022103	0.00568555765839832	0.00398002921929032	HEG1/ITGA3/DLC1/TGFB2/MET	5
GO:0007389	pattern specification process	15/225	474/18888	0.0316455696202532	2.65654008438819	4.01050508998785	0.000586721974942177	0.00573092739263634	0.00401178914132224	MICAL2/HIPK2/EXT1/NR2F2/SFRP1/SIX1/SMAD6/DKK1/WNT5A/TBX2/SHROOM3/STC1/FOXD1/FOXC2/FGF1	15
GO:0097529	myeloid leukocyte migration	10/225	239/18888	0.0418410041841004	3.51241283124128	4.29184668880783	0.000609838525401293	0.00590802601241799	0.00413576250045013	MMP14/S100A9/THBS1/SERPINE1/ADGRE2/IL1R1/KITLG/VEGFC/TGFB2/TREM1	10
GO:0031128	developmental induction	4/225	33/18888	0.121212121212121	10.1753535353535	5.79226642552431	0.000611706869615204	0.00590802601241799	0.00413576250045013	HIPK2/SIX1/DKK1/FGF1	4
GO:0060055	angiogenesis involved in wound healing	4/225	33/18888	0.121212121212121	10.1753535353535	5.79226642552431	0.000611706869615204	0.00590802601241799	0.00413576250045013	SERPINE1/ALOX5/MCAM/FOXC2	4
GO:0060351	cartilage development involved in endochondral bone morphogenesis	4/225	33/18888	0.121212121212121	10.1753535353535	5.79226642552431	0.000611706869615204	0.00590802601241799	0.00413576250045013	FOSL2/EXT1/STC1/RARB	4
GO:0007566	embryo implantation	5/225	59/18888	0.0847457627118644	7.11412429378531	5.16450452789198	0.00068076437033698	0.00652090812547149	0.0045647949480114	HSPG2/IGFBP7/ERRFI1/PTGS2/STC1	5
GO:0060135	maternal process involved in female pregnancy	5/225	59/18888	0.0847457627118644	7.11412429378531	5.16450452789198	0.00068076437033698	0.00652090812547149	0.0045647949480114	ITGA3/NR2F2/PTGS2/VDR/STC1	5
GO:0061043	regulation of vascular wound healing	3/225	15/18888	0.2	16.7893333333333	6.71693234716836	0.000682728489934805	0.00652090812547149	0.0045647949480114	SERPINE1/ALOX5/FOXC2	3
GO:2000052	positive regulation of non-canonical Wnt signaling pathway	3/225	15/18888	0.2	16.7893333333333	6.71693234716836	0.000682728489934805	0.00652090812547149	0.0045647949480114	SFRP1/DKK1/WNT5A	3
GO:0034405	response to fluid shear stress	4/225	34/18888	0.117647058823529	9.87607843137255	5.68775471916812	0.000686845304822754	0.00652408432790318	0.00456701836728599	PLEC/SMAD7/PTGS2/SMAD6	4
GO:0060914	heart formation	4/225	34/18888	0.117647058823529	9.87607843137255	5.68775471916812	0.000686845304822754	0.00652408432790318	0.00456701836728599	EXT1/SIX1/DKK1/WNT5A	4
GO:0040013	negative regulation of locomotion	14/225	431/18888	0.0324825986078886	2.72680587780356	3.98183828900214	0.00069182218159815	0.00655330462129237	0.00458747328630584	THBS1/SERPINE1/SEMA6B/TPM1/CYP1B1/IGFBP5/CDH11/THY1/DLC1/NR2F2/SMAD7/SFRP1/WNT5A/STC1	14
GO:0036294	cellular response to decreased oxygen levels	8/225	161/18888	0.0496894409937888	4.17126293995859	4.43703757220333	0.000706138895097427	0.00667059427478336	0.0046695789083155	HIPK2/SFRP1/PTGS2/DDAH1/INHBA/AK4/STC1/FMN2	8
GO:0051701	biological process involved in interaction with host	9/225	202/18888	0.0445544554455446	3.74019801980198	4.29913894875387	0.000728784371724855	0.00686570632160465	0.00480616210631318	ITGA5/SLC7A1/CLEC5A/PVR/CAV1/PTX3/EPHA2/CAV2/EGFR	9
GO:0060350	endochondral bone morphogenesis	5/225	60/18888	0.0833333333333333	6.99555555555556	5.10722490470427	0.000735539630174054	0.00691046497231645	0.00483749425495226	MMP14/FOSL2/EXT1/STC1/RARB	5
GO:0032970	regulation of actin filament-based process	13/225	385/18888	0.0337662337662338	2.83456277056277	3.99322597554621	0.00075035351436892	0.00701661094151761	0.00491179902579676	MYH9/TPM1/CAV1/ACTA2/MEGF9/DLC1/FRMD6/SYNPO2/SFRP1/SYNPO/LPAR1/MET/STC1	13
GO:0001952	regulation of cell-matrix adhesion	7/225	125/18888	0.056	4.70101333333333	4.55833813851911	0.000752942589431994	0.00701661094151761	0.00491179902579676	MMP14/THBS1/SERPINE1/THY1/DLC1/SFRP1/CDH13	7
GO:0002065	columnar/cuboidal epithelial cell differentiation	7/225	125/18888	0.056	4.70101333333333	4.55833813851911	0.000752942589431994	0.00701661094151761	0.00491179902579676	SERPINE1/MAP1B/CAV1/EXT1/CDH2/WNT5A/RARB	7
GO:0022604	regulation of cell morphogenesis	10/225	246/18888	0.040650406504065	3.41246612466125	4.18181240616546	0.000761669804811103	0.00705977819082979	0.0049420171545893	FN1/MYH9/TPM1/MYH10/MYO10/DLC1/FBLIM1/LPAR1/WNT5A/SHROOM3	10
GO:0050769	positive regulation of neurogenesis	10/225	246/18888	0.040650406504065	3.41246612466125	4.18181240616546	0.000761669804811103	0.00705977819082979	0.0049420171545893	FN1/SLC7A5/VCAN/TGM2/MAP1B/SERPINE2/VEGFC/EGFR/BDNF/HAPLN3	10
GO:0014910	regulation of smooth muscle cell migration	6/225	91/18888	0.0659340659340659	5.53494505494506	4.76135404736826	0.000767151660195921	0.0070641632951837	0.00494508683473447	SERPINE1/TPM1/CYP1B1/IGFBP5/FAT1/LPAR1	6
GO:0001893	maternal placenta development	4/225	35/18888	0.114285714285714	9.59390476190476	5.58748468928197	0.000768289221488946	0.0070641632951837	0.00494508683473447	NR2F2/PTGS2/VDR/STC1	4
GO:0048333	mesodermal cell differentiation	4/225	35/18888	0.114285714285714	9.59390476190476	5.58748468928197	0.000768289221488946	0.0070641632951837	0.00494508683473447	ITGA3/INHBA/DKK1/FOXC2	4
GO:0023061	signal release	15/225	487/18888	0.0308008213552361	2.58562628336756	3.8924821099095	0.000773250132508272	0.00709086823640564	0.00496378094580478	MYOF/ALOX5/TGM2/SLC16A10/F2R/SFRP1/PTGS2/INHBA/EGFR/F2RL2/PTPRN/OXTR/FOXD1/RASL10B/WNK4	15
GO:0007613	memory	7/225	126/18888	0.0555555555555556	4.6637037037037	4.53052020362979	0.000789307633372548	0.00721891968134893	0.00505342008466635	ITGA5/MAP1A/ITGA3/PLK2/PTGS2/BDNF/OXTR	7
GO:0003179	heart valve morphogenesis	5/225	61/18888	0.0819672131147541	6.88087431693989	5.0512431600374	0.000793541658026665	0.00721934468832702	0.00505371759993096	CCN1/CDH11/FGFRL1/SMAD6/TGFB2	5
GO:0032233	positive regulation of actin filament bundle assembly	5/225	61/18888	0.0819672131147541	6.88087431693989	5.0512431600374	0.000793541658026665	0.00721934468832702	0.00505371759993096	TPM1/SYNPO2/SFRP1/SYNPO/LPAR1	5
GO:0072659	protein localization to plasma membrane	11/225	293/18888	0.037542662116041	3.15158134243458	4.07544943978407	0.000810159516976363	0.00733362422218297	0.00513371606467992	MMP14/ERRFI1/ITGA3/EHD2/CDH2/EPHA2/RAB3B/GBP1/EGFR/STAC/WNK4	11
GO:0048863	stem cell differentiation	10/225	248/18888	0.0403225806451613	3.38494623655914	4.15110291707434	0.000810356968866506	0.00733362422218297	0.00513371606467992	FN1/SEMA6B/EXT1/CDH2/SFRP1/KITLG/SIX1/TGFB2/TBX2/FOXC2	10
GO:0031667	response to nutrient levels	15/225	490/18888	0.0306122448979592	2.56979591836735	3.86578725104478	0.000822813125924552	0.00742685774394727	0.00519898180695783	PLEC/SLC7A5/TNC/CYP1B1/MAP1B/ADM/SFRP1/PTGS2/VDR/INHBA/NUAK2/EGFR/STC1/MLXIPL/WNK4	15
GO:0032354	response to follicle-stimulating hormone	3/225	16/18888	0.1875	15.74	6.47635329409067	0.000832922454782036	0.00744019850800119	0.00520832066761715	CYP1B1/INHBA/PAPPA	3
GO:0051895	negative regulation of focal adhesion assembly	3/225	16/18888	0.1875	15.74	6.47635329409067	0.000832922454782036	0.00744019850800119	0.00520832066761715	MMP14/THBS1/DLC1	3
GO:0150118	negative regulation of cell-substrate junction organization	3/225	16/18888	0.1875	15.74	6.47635329409067	0.000832922454782036	0.00744019850800119	0.00520832066761715	MMP14/THBS1/DLC1	3
GO:1904948	midbrain dopaminergic neuron differentiation	3/225	16/18888	0.1875	15.74	6.47635329409067	0.000832922454782036	0.00744019850800119	0.00520832066761715	SFRP1/DKK1/WNT5A	3
GO:0006882	intracellular zinc ion homeostasis	4/225	36/18888	0.111111111111111	9.32740740740741	5.49116341677501	0.000856324293719423	0.00760980970294992	0.00532705264649657	S100A9/SLC39A14/MT2A/MT1E	4
GO:0090050	positive regulation of cell migration involved in sprouting angiogenesis	4/225	36/18888	0.111111111111111	9.32740740740741	5.49116341677501	0.000856324293719423	0.00760980970294992	0.00532705264649657	PLK2/AKT3/PTGS2/FOXC2	4
GO:0007589	body fluid secretion	6/225	93/18888	0.0645161290322581	5.41591397849462	4.68730199441822	0.000860185411554197	0.00762447120575546	0.00533731605653842	FOSL2/CAV1/VDR/EGFR/OXTR/WNK4	6
GO:0048706	embryonic skeletal system development	7/225	128/18888	0.0546875	4.59083333333333	4.47575017199757	0.000866198017383145	0.00765807888188996	0.00536084225063307	MMP14/COL11A1/EXT1/SIX1/XYLT1/WNT5A/FOXC2	7
GO:0007416	synapse assembly	9/225	208/18888	0.0432692307692308	3.63230769230769	4.19142698983856	0.000896898214708301	0.00788904348039343	0.00552252311043538	MAP1B/CDH2/IL1RAP/SIX1/DKK1/LZTS1/WNT5A/BDNF/OXTR	9
GO:0008016	regulation of heart contraction	9/225	208/18888	0.0432692307692308	3.63230769230769	4.19142698983856	0.000896898214708301	0.00788904348039343	0.00552252311043538	TPM1/HBEGF/CAV1/ADM/SMAD7/TGFB2/TBX2/STC1/ABCC9	9
GO:0050767	regulation of neurogenesis	13/225	393/18888	0.0330788804071247	2.77686174724343	3.90845185310283	0.000905934613375363	0.00794825075551718	0.00556396964904167	FN1/SEMA6B/SLC7A5/VCAN/TGM2/MAP1B/SERPINE2/THY1/VEGFC/WNT5A/EGFR/BDNF/HAPLN3	13
GO:0051893	regulation of focal adhesion assembly	5/225	63/18888	0.0793650793650794	6.66243386243386	4.94296967336952	0.000919700163414532	0.00802816750241344	0.00561991332367628	MMP14/THBS1/THY1/DLC1/SFRP1	5
GO:0090109	regulation of cell-substrate junction assembly	5/225	63/18888	0.0793650793650794	6.66243386243386	4.94296967336952	0.000919700163414532	0.00802816750241344	0.00561991332367628	MMP14/THBS1/THY1/DLC1/SFRP1	5
GO:0022407	regulation of cell-cell adhesion	15/225	496/18888	0.030241935483871	2.53870967741936	3.81298472527936	0.0009300714189491	0.0080981976074154	0.00566893610752336	PLAUR/ALOX5/TNFRSF21/SLC7A1/ADAM19/CAV1/SERPINE2/MYO10/THY1/ETS1/IL7R/TENM3/SMAD7/KITLG/WNT5A	15
GO:0003230	cardiac atrium development	4/225	37/18888	0.108108108108108	9.07531531531531	5.39852573052581	0.000951236707973578	0.00826162259217354	0.00578333758818352	HEG1/CCN1/TGFB2/WNT5A	4
GO:0060395	SMAD protein signal transduction	6/225	95/18888	0.0631578947368421	5.3018947368421	4.6153596231107	0.000961683527770547	0.00833136885365037	0.00583216167463069	HIPK2/SMAD7/SMAD6/INHBA/DKK1/TGFB2	6
GO:0038127	ERBB signaling pathway	7/225	131/18888	0.0534351145038168	4.48569974554707	4.39567884332732	0.000992489444844233	0.00857670076647347	0.00600390000534976	PLAUR/HBEGF/ERRFI1/CDH13/EGFR/GPRC5A/SHC3	7
GO:0003128	heart field specification	3/225	17/18888	0.176470588235294	14.8141176470588	6.25651045861768	0.00100255349968005	0.00862046001719903	0.00603453254959011	EXT1/DKK1/WNT5A	3
GO:0072109	glomerular mesangium development	3/225	17/18888	0.176470588235294	14.8141176470588	6.25651045861768	0.00100255349968005	0.00862046001719903	0.00603453254959011	ACTA2/SERPINB7/FOXC2	3
GO:0006979	response to oxidative stress	13/225	398/18888	0.0326633165829146	2.74197654941374	3.85653614283606	0.00101628615042912	0.00871680260368063	0.00610197471310285	MMP14/TPM1/ALOX5/CYP1B1/PTGS2/SDC1/CRYAB/FOSL1/SCARA3/MSRB3/EGFR/MET/PTPRN	13
GO:0035909	aorta morphogenesis	4/225	38/18888	0.105263157894737	8.83649122807017	5.30933090926717	0.00105331285976071	0.00898966024865077	0.00629298172858598	SIX1/MYLK/TGFB2/TBX2	4
GO:0071711	basement membrane organization	4/225	38/18888	0.105263157894737	8.83649122807017	5.30933090926717	0.00105331285976071	0.00898966024865077	0.00629298172858598	LAMC1/CAV1/EXT1/CAV2	4
GO:0042058	regulation of epidermal growth factor receptor signaling pathway	5/225	65/18888	0.0769230769230769	6.4574358974359	4.83930418635009	0.00106020072759693	0.00902610397223264	0.00631849322515858	PLAUR/ERRFI1/CDH13/EGFR/GPRC5A	5
GO:0014902	myotube differentiation	7/225	133/18888	0.0526315789473684	4.41824561403509	4.34362748619072	0.00108443060058808	0.00914209464750053	0.00639968953068711	MYH9/MMP14/PLEC/EHD2/SIX1/CAV2/BDNF	7
GO:0042476	odontogenesis	7/225	133/18888	0.0526315789473684	4.41824561403509	4.34362748619072	0.00108443060058808	0.00914209464750053	0.00639968953068711	SERPINE1/TNC/ID3/ADM/TUFT1/INHBA/TGFB2	7
GO:0048565	digestive tract development	7/225	133/18888	0.0526315789473684	4.41824561403509	4.34362748619072	0.00108443060058808	0.00914209464750053	0.00639968953068711	EXT1/SFRP1/TGFB2/WNT5A/EGFR/OXTR/RARB	7
GO:0048593	camera-type eye morphogenesis	7/225	133/18888	0.0526315789473684	4.41824561403509	4.34362748619072	0.00108443060058808	0.00914209464750053	0.00639968953068711	FAT1/HIPK2/THY1/TENM3/EPHA2/WNT5A/TBX2	7
GO:0051056	regulation of small GTPase mediated signal transduction	11/225	304/18888	0.0361842105263158	3.03754385964912	3.93238635630736	0.00109243262035496	0.00918709189020467	0.00643118869954796	HEG1/SIPA1L1/TGM2/ITGA3/F2R/DLC1/KITLG/TGFB2/LPAR1/MET/F2RL2	11
GO:0014909	smooth muscle cell migration	6/225	98/18888	0.0612244897959184	5.13959183673469	4.51116997262999	0.00113091034978857	0.00946975141710768	0.00662905727177552	SERPINE1/TPM1/CYP1B1/IGFBP5/FAT1/LPAR1	6
GO:0031032	actomyosin structure organization	9/225	215/18888	0.0418604651162791	3.51404651162791	4.07068512983009	0.0011315364222298	0.00946975141710768	0.00662905727177552	MYH9/PLEC/TPM1/MYH10/CNN3/DLC1/SFRP1/LPAR1/MET	9
GO:0031100	animal organ regeneration	5/225	66/18888	0.0757575757575758	6.35959595959596	4.78909172876666	0.00113613469353174	0.00948521167868633	0.00663987983246665	SLC7A5/HSPG2/NNMT/ADM/EGFR	5
GO:0010720	positive regulation of cell development	14/225	454/18888	0.0308370044052863	2.5886637298091	3.76211560276893	0.00113956963109094	0.00949090842512458	0.0066438676941051	FN1/MMP14/SLC7A5/VCAN/TGM2/MAP1B/SERPINE2/IL7R/SMAD7/KITLG/VEGFC/EGFR/BDNF/HAPLN3	14
GO:0001990	regulation of systemic arterial blood pressure by hormone	4/225	39/18888	0.102564102564103	8.60991452991453	5.2233598507633	0.00116283906211373	0.00966137129197145	0.0067631958641136	F2R/RPS6KA2/OXTR/RASL10B	4
GO:0048660	regulation of smooth muscle cell proliferation	8/225	174/18888	0.0459770114942529	3.85961685823755	4.16084158647818	0.00116806763530865	0.0096814836695775	0.00677727501964257	THBS1/TPM1/HBEGF/IGFBP5/NOTCH3/PTGS2/CDH13/EGFR	8
GO:0030879	mammary gland development	7/225	135/18888	0.0518518518518519	4.35279012345679	4.29259481959495	0.00118293351617482	0.00978118648386274	0.00684706942468472	IGFBP5/CAV1/EPHA2/VDR/WNT5A/TBX2/OXTR	7
GO:1990778	protein localization to cell periphery	12/225	356/18888	0.0337078651685393	2.82966292134831	3.82663431308543	0.00120849033307001	0.00996859968522822	0.00697826324283439	MMP14/CAV1/ERRFI1/ITGA3/EHD2/CDH2/EPHA2/RAB3B/GBP1/EGFR/STAC/WNK4	12
GO:1903035	negative regulation of response to wounding	6/225	100/18888	0.06	5.0368	4.44405043038238	0.00125580687480444	0.0103341816332356	0.00723417953504984	THBS1/SERPINE1/PLAUR/THBD/ALOX5/SERPINE2	6
GO:0030900	forebrain development	13/225	408/18888	0.0318627450980392	2.67477124183007	3.75505769472343	0.00127097484954911	0.0104340982886794	0.00730412363412559	SEMA6B/NOTCH3/EXT1/CDH2/DLC1/NR2F2/INHBA/DKK1/LPAR1/WNT5A/EGFR/OXTR/RARB	13
GO:0001953	negative regulation of cell-matrix adhesion	4/225	40/18888	0.1	8.39466666666667	5.14041263195428	0.00128010126553133	0.0104840597709074	0.00733909789189484	MMP14/THBS1/SERPINE1/DLC1	4
GO:1904375	regulation of protein localization to cell periphery	7/225	137/18888	0.0510948905109489	4.28924574209246	4.24254452638516	0.00128831868080281	0.0105263573730049	0.00736870724639771	MMP14/ITGA3/EPHA2/GBP1/EGFR/STAC/WNK4	7
GO:0150116	regulation of cell-substrate junction organization	5/225	68/18888	0.0735294117647059	6.17254901960784	4.69171132956688	0.00129999008685428	0.0105966095023016	0.00741788545267356	MMP14/THBS1/THY1/DLC1/SFRP1	5
GO:0044403	biological process involved in symbiotic interaction	11/225	311/18888	0.0353697749196141	2.96917470525188	3.84466650079542	0.00131108402834493	0.010661834268239	0.00746354438181463	FN1/ITGA5/SLC7A1/CLEC5A/PVR/CAV1/PTX3/EPHA2/CAV2/EGFR/TREM1	11
GO:0048659	smooth muscle cell proliferation	8/225	178/18888	0.0449438202247191	3.77288389513109	4.08119000123467	0.00135058944493049	0.0109572527202831	0.00767034451325228	THBS1/TPM1/HBEGF/IGFBP5/NOTCH3/PTGS2/CDH13/EGFR	8
GO:0048645	animal organ formation	5/225	69/18888	0.072463768115942	6.08309178743961	4.64447091372716	0.00138816241642217	0.0112356432202433	0.00786522466235737	EXT1/SIX1/DKK1/WNT5A/FGF1	5
GO:0003417	growth plate cartilage development	3/225	19/18888	0.157894736842105	13.2547368421053	5.86797654274206	0.0014037611088556	0.0112954935961961	0.00790712138725046	FOSL2/STC1/RARB	3
GO:0030903	notochord development	3/225	19/18888	0.157894736842105	13.2547368421053	5.86797654274206	0.0014037611088556	0.0112954935961961	0.00790712138725046	ID3/EPHA2/WNT5A	3
GO:0099068	postsynapse assembly	4/225	41/18888	0.0975609756097561	8.18991869918699	5.0603063977797	0.00140538478908588	0.0112954935961961	0.00790712138725046	CDH2/IL1RAP/LZTS1/WNT5A	4
GO:0035265	organ growth	8/225	180/18888	0.0444444444444444	3.73096296296296	4.0422242526878	0.00144998728030351	0.0116268747499686	0.0081390962882153	FOSL2/HEG1/EXT1/TGFB2/TBX2/STC1/FOXC2/RARB	8
GO:0007498	mesoderm development	7/225	140/18888	0.05	4.19733333333333	4.16923602753031	0.00146001924534926	0.0116801539627941	0.00817639303843171	ITGA3/EXT1/EPHA2/INHBA/DKK1/WNT5A/FOXC2	7
GO:0042326	negative regulation of phosphorylation	11/225	316/18888	0.0348101265822785	2.922194092827	3.78349760391285	0.00148832995888907	0.0118790780052072	0.00831564472644404	HEG1/CAV1/ERRFI1/THY1/NR2F2/SMAD7/SFRP1/INHBA/DKK1/GPRC5A/MLXIPL	11
GO:0018108	peptidyl-tyrosine phosphorylation	10/225	269/18888	0.0371747211895911	3.12069392812887	3.8464312833091	0.00149447178504322	0.011900551304455	0.00833067656036003	ITGA5/HBEGF/CAV1/ERRFI1/CSPG4/SFRP1/KITLG/EGFR/GFRA1/GPRC5A	10
GO:0060538	skeletal muscle organ development	8/225	182/18888	0.043956043956044	3.68996336996337	4.00381144148056	0.00155510961269925	0.0123548800566521	0.00864871778297209	PLEC/FLNB/GPC1/CAV1/FGFRL1/NR2F2/SIX1/CAV2	8
GO:0032835	glomerulus development	5/225	71/18888	0.0704225352112676	5.91173708920188	4.55272182466627	0.00157762997527136	0.012485091100272	0.00873986869365116	NOTCH3/ACTA2/EXT1/SERPINB7/FOXC2	5
GO:0018212	peptidyl-tyrosine modification	10/225	271/18888	0.03690036900369	3.09766297662977	3.81898128667558	0.00157874121801583	0.012485091100272	0.00873986869365116	ITGA5/HBEGF/CAV1/ERRFI1/CSPG4/SFRP1/KITLG/EGFR/GFRA1/GPRC5A	10
GO:0050921	positive regulation of chemotaxis	7/225	142/18888	0.0492957746478873	4.13821596244131	4.1214944003715	0.00158405856272025	0.0124984757992207	0.00874923830980981	THBS1/SERPINE1/VEGFC/CDH13/LPAR1/WNT5A/MET	7
GO:0007159	leukocyte cell-cell adhesion	13/225	419/18888	0.0310262529832936	2.60455051710422	3.64687381695623	0.0016105151657513	0.0126782107112112	0.00887505713787007	S100A9/ITGA5/ALOX5/TNFRSF21/SLC7A1/CAV1/EXT1/THY1/ETS1/IL7R/NT5E/SMAD7/KITLG	13
GO:2001235	positive regulation of apoptotic signaling pathway	7/225	143/18888	0.048951048951049	4.10927738927739	4.09795123640827	0.00164907851635415	0.0129522157730959	0.0090668673732168	S100A9/THBS1/CAV1/SFRP1/INHBA/G0S2/WNT5A	7
GO:0002067	glandular epithelial cell differentiation	5/225	72/18888	0.0694444444444444	5.82962962962963	4.50815089803461	0.00167918093621987	0.0130849060949806	0.00915975383923267	CAV1/EXT1/CDH2/WNT5A/RARB	5
GO:1901184	regulation of ERBB signaling pathway	5/225	72/18888	0.0694444444444444	5.82962962962963	4.50815089803461	0.00167918093621987	0.0130849060949806	0.00915975383923267	PLAUR/ERRFI1/CDH13/EGFR/GPRC5A	5
GO:1904888	cranial skeletal system development	5/225	72/18888	0.0694444444444444	5.82962962962963	4.50815089803461	0.00167918093621987	0.0130849060949806	0.00915975383923267	MMP14/EXT1/SIX1/TGFB2/FOXC2	5
GO:0060412	ventricular septum morphogenesis	4/225	43/18888	0.0930232558139535	7.80899224806202	4.90796003688159	0.00168115237821241	0.0130849060949806	0.00915975383923267	FGFRL1/SMAD7/TGFB2/WNT5A	4
GO:1990823	response to leukemia inhibitory factor	6/225	106/18888	0.0566037735849057	4.75169811320755	4.25296609579404	0.00169439597409312	0.0131582822492637	0.00921111893929713	FOSL2/EXT1/SMAD7/VEGFC/INA/ADAM23	6
GO:0009914	hormone transport	11/225	322/18888	0.0341614906832298	2.86774327122153	3.71165810150445	0.00172649500095474	0.0133774264343639	0.00936452522102713	SLC7A5/ALOX5/SLC16A10/SFRP1/INHBA/EGFR/F2RL2/PTPRN/FOXD1/RASL10B/WNK4	11
GO:0043410	positive regulation of MAPK cascade	14/225	475/18888	0.0294736842105263	2.47421754385965	3.57295975645553	0.00174033584816128	0.0134544349875787	0.00941843308905787	THBS1/ACTA2/HIPK2/F2R/CDH2/CSPG4/INHBA/DKK1/CAV2/TGFB2/LPAR1/WNT5A/EGFR/FGF1	14
GO:0032963	collagen metabolic process	6/225	107/18888	0.0560747663551402	4.70728971962617	4.22251382873232	0.00177753959630685	0.0136796520148838	0.00957609050864837	MMP14/FOSL2/P3H2/F2R/INHBA/SERPINB7	6
GO:0048736	appendage development	8/225	186/18888	0.043010752688172	3.61060931899642	3.92858678044711	0.00178345467773023	0.0136796520148838	0.00957609050864837	FBN2/ERRFI1/EXT1/DKK1/TGFB2/WNT5A/TBX2/RARB	8
GO:0060173	limb development	8/225	186/18888	0.043010752688172	3.61060931899642	3.92858678044711	0.00178345467773023	0.0136796520148838	0.00957609050864837	FBN2/ERRFI1/EXT1/DKK1/TGFB2/WNT5A/TBX2/RARB	8
GO:0055123	digestive system development	7/225	145/18888	0.0482758620689655	4.05259770114943	4.05150185919241	0.00178533741493553	0.0136796520148838	0.00957609050864837	EXT1/SFRP1/TGFB2/WNT5A/EGFR/OXTR/RARB	7
GO:0097191	extrinsic apoptotic signaling pathway	9/225	230/18888	0.0391304347826087	3.28486956521739	3.82802537256583	0.00180244886599549	0.0137801412194067	0.00964643540606291	THBS1/SERPINE1/ITPRIP/CAV1/SFRP1/KITLG/INHBA/G0S2/TGFB2	9
GO:0030501	positive regulation of bone mineralization	4/225	44/18888	0.0909090909090909	7.63151515151515	4.83542417977067	0.00183220165521891	0.0138844644114171	0.00971946418835618	ALOX5/CCN1/FBN2/VDR	4
GO:0035329	hippo signaling	4/225	44/18888	0.0909090909090909	7.63151515151515	4.83542417977067	0.00183220165521891	0.0138844644114171	0.00971946418835618	AMOTL2/TEAD1/FRMD6/NUAK2	4
GO:0071548	response to dexamethasone	4/225	44/18888	0.0909090909090909	7.63151515151515	4.83542417977067	0.00183220165521891	0.0138844644114171	0.00971946418835618	CYP1B1/PAPPA/EGFR/TBX2	4
GO:1990776	response to angiotensin	4/225	44/18888	0.0909090909090909	7.63151515151515	4.83542417977067	0.00183220165521891	0.0138844644114171	0.00971946418835618	CAV1/FAT1/PTGS2/INHBA	4
GO:0007611	learning or memory	10/225	278/18888	0.0359712230215827	3.01966426858513	3.7248639486597	0.00190459037742162	0.0144013763626091	0.0100813151787345	ITGA5/MAP1A/ITGA3/PLK2/PTGS2/FOSL1/DKK1/EGFR/BDNF/OXTR	10
GO:0003002	regionalization	13/225	429/18888	0.0303030303030303	2.54383838383838	3.55147217803678	0.00198146188878346	0.0149498481236879	0.010465258806819	MICAL2/HIPK2/EXT1/NR2F2/SFRP1/SIX1/SMAD6/DKK1/WNT5A/TBX2/FOXD1/FOXC2/FGF1	13
GO:0060390	regulation of SMAD protein signal transduction	5/225	75/18888	0.0666666666666667	5.59644444444444	4.37930951191236	0.00201265043672514	0.015152005907922	0.0106067741930838	SMAD7/SMAD6/INHBA/DKK1/TGFB2	5
GO:0035148	tube formation	7/225	149/18888	0.0469798657718121	3.94380313199105	3.96105354162428	0.00208397862418193	0.0156548111027871	0.0109587501095039	TGM2/ADM/DLC1/SFRP1/SIX1/TGFB2/WNT5A	7
GO:0030336	negative regulation of cell migration	12/225	381/18888	0.031496062992126	2.64398950131234	3.55938967490688	0.00213330741684039	0.0159473501855113	0.0111635346120947	THBS1/SERPINE1/TPM1/CYP1B1/IGFBP5/CDH11/THY1/DLC1/NR2F2/SMAD7/SFRP1/STC1	12
GO:0051057	positive regulation of small GTPase mediated signal transduction	5/225	76/18888	0.0657894736842105	5.52280701754386	4.33789853638655	0.00213384559739003	0.0159473501855113	0.0111635346120947	TGM2/F2R/KITLG/LPAR1/F2RL2	5
GO:0001938	positive regulation of endothelial cell proliferation	6/225	111/18888	0.0540540540540541	4.53765765765766	4.10436722536568	0.00214142202317045	0.0159473501855113	0.0111635346120947	HSPG2/AKT3/VEGFC/CAV2/CDH13/WNT5A	6
GO:0007229	integrin-mediated signaling pathway	6/225	111/18888	0.0540540540540541	4.53765765765766	4.10436722536568	0.00214142202317045	0.0159473501855113	0.0111635346120947	FN1/MYH9/LAMC1/ITGA5/ITGA3/THY1	6
GO:0001759	organ induction	3/225	22/18888	0.136363636363636	11.4472727272727	5.38339663494937	0.00217301566119481	0.0160440214128474	0.011231206832232	SIX1/DKK1/FGF1	3
GO:0060444	branching involved in mammary gland duct morphogenesis	3/225	22/18888	0.136363636363636	11.4472727272727	5.38339663494937	0.00217301566119481	0.0160440214128474	0.011231206832232	EPHA2/VDR/WNT5A	3
GO:0061099	negative regulation of protein tyrosine kinase activity	3/225	22/18888	0.136363636363636	11.4472727272727	5.38339663494937	0.00217301566119481	0.0160440214128474	0.011231206832232	CAV1/ERRFI1/GPRC5A	3
GO:0071305	cellular response to vitamin D	3/225	22/18888	0.136363636363636	11.4472727272727	5.38339663494937	0.00217301566119481	0.0160440214128474	0.011231206832232	TNC/SFRP1/VDR	3
GO:0070371	ERK1 and ERK2 cascade	11/225	332/18888	0.0331325301204819	2.78136546184739	3.59552165554919	0.00219210813888026	0.0161504035531178	0.011305676928593	FN1/CCN1/ACTA2/F2R/EPHA2/INHBA/GBP1/EGFR/OXTR/FGF1/WNK4	11
GO:0001937	negative regulation of endothelial cell proliferation	5/225	77/18888	0.0649350649350649	5.45108225108225	4.29721478896069	0.00226027774505745	0.0165817822658683	0.0116076525630834	THBS1/ALOX5/CAV1/NR2F2/CAV2	5
GO:0006809	nitric oxide biosynthetic process	5/225	77/18888	0.0649350649350649	5.45108225108225	4.29721478896069	0.00226027774505745	0.0165817822658683	0.0116076525630834	CYP1B1/CAV1/PTX3/PTGS2/DDAH1	5
GO:0050732	negative regulation of peptidyl-tyrosine phosphorylation	4/225	47/18888	0.0851063829787234	7.14439716312057	4.63082378577763	0.00234136912828667	0.0171170319529399	0.0119823404164401	CAV1/ERRFI1/SFRP1/GPRC5A	4
GO:0070252	actin-mediated cell contraction	6/225	113/18888	0.0530973451327434	4.45734513274336	4.04738022692116	0.00234316678706138	0.0171170319529399	0.0119823404164401	TPM1/CAV1/ACTA2/FRMD6/STC1/ABCC9	6
GO:0071496	cellular response to external stimulus	11/225	335/18888	0.0328358208955224	2.75645771144279	3.56151723694896	0.00235013834275814	0.0171316638601058	0.0119925831088114	PLEC/SLC7A5/TNC/SFRP1/PTGS2/VDR/INHBA/FOSL1/NUAK2/EGFR/MLXIPL	11
GO:0016525	negative regulation of angiogenesis	7/225	153/18888	0.0457516339869281	3.84069716775599	3.87369859557293	0.00241988102117264	0.0176028475970533	0.0123224232323981	THBS1/SERPINE1/ALOX5/HSPG2/PLK2/EPHA2/TGFB2	7
GO:0099173	postsynapse organization	8/225	196/18888	0.0408163265306122	3.42639455782313	3.74924303979363	0.0024711732228885	0.0179062607707268	0.0125348198642315	ACTN1/SIPA1L1/ITGA3/CDH2/IL1RAP/INA/LZTS1/WNT5A	8
GO:0003283	atrial septum development	3/225	23/18888	0.130434782608696	10.9495652173913	5.24229718628335	0.00247717122611273	0.0179062607707268	0.0125348198642315	CCN1/TGFB2/WNT5A	3
GO:0071636	positive regulation of transforming growth factor beta production	3/225	23/18888	0.130434782608696	10.9495652173913	5.24229718628335	0.00247717122611273	0.0179062607707268	0.0125348198642315	THBS1/PTGS2/SERPINB7	3
GO:0045165	cell fate commitment	10/225	289/18888	0.0346020761245675	2.90472895040369	3.58277329244335	0.002524651968498	0.0181409689229364	0.0126991213030569	NOTCH3/EXT1/NR2F2/TGFB1I1/SFRP1/SIX1/DKK1/WNT5A/TBX2/FOXC2	10
GO:0031670	cellular response to nutrient	4/225	48/18888	0.0833333333333333	6.99555555555556	4.56658580351942	0.00253068620995719	0.0181409689229364	0.0126991213030569	TNC/SFRP1/VDR/MLXIPL	4
GO:0032964	collagen biosynthetic process	4/225	48/18888	0.0833333333333333	6.99555555555556	4.56658580351942	0.00253068620995719	0.0181409689229364	0.0126991213030569	FOSL2/F2R/INHBA/SERPINB7	4
GO:1902041	regulation of extrinsic apoptotic signaling pathway via death domain receptors	4/225	48/18888	0.0833333333333333	6.99555555555556	4.56658580351942	0.00253068620995719	0.0181409689229364	0.0126991213030569	THBS1/SERPINE1/ITPRIP/SFRP1	4
GO:2000181	negative regulation of blood vessel morphogenesis	7/225	155/18888	0.0451612903225806	3.79113978494624	3.83112031386616	0.00260273719857756	0.0186187507483308	0.0130335802497016	THBS1/SERPINE1/ALOX5/HSPG2/PLK2/EPHA2/TGFB2	7
GO:0050807	regulation of synapse organization	9/225	243/18888	0.037037037037037	3.10913580246914	3.63336064686027	0.00261302593126656	0.018653650954466	0.0130580112463642	SIPA1L1/CDH2/IL1RAP/SIX1/DKK1/LZTS1/WNT5A/BDNF/OXTR	9
GO:0014032	neural crest cell development	5/225	80/18888	0.0625	5.24666666666667	4.17930320411721	0.00267230855862064	0.0190374378308346	0.0133266714330516	FN1/SEMA6B/CDH2/KITLG/FOXC2	5
GO:0007043	cell-cell junction assembly	7/225	156/18888	0.0448717948717949	3.76683760683761	3.81009597710055	0.00269805776565641	0.0191812436618213	0.013427339026913	CDH11/CAV1/CDH2/EPHA2/SMAD7/CDH13/CLDN11	7
GO:0001819	positive regulation of cytokine production	14/225	500/18888	0.028	2.35050666666667	3.36044280598771	0.00277845761687803	0.0194304760265061	0.013601807769196	THBS1/SERPINE1/FCGR3A/SLC7A5/CYP1B1/HEG1/CLEC5A/F2R/IL1RAP/IL1R1/PTGS2/SERPINB7/WNT5A/CCBE1	14
GO:0051928	positive regulation of calcium ion transport	6/225	117/18888	0.0512820512820513	4.30495726495726	3.93728720384281	0.00278922328187047	0.0194304760265061	0.013601807769196	CAV1/F2R/THY1/MYLK/STC1/STAC	6
GO:1901343	negative regulation of vasculature development	7/225	157/18888	0.0445859872611465	3.74284501061571	3.78924453708301	0.00279603745698964	0.0194304760265061	0.013601807769196	THBS1/SERPINE1/ALOX5/HSPG2/PLK2/EPHA2/TGFB2	7
GO:2001236	regulation of extrinsic apoptotic signaling pathway	7/225	157/18888	0.0445859872611465	3.74284501061571	3.78924453708301	0.00279603745698964	0.0194304760265061	0.013601807769196	THBS1/SERPINE1/ITPRIP/CAV1/SFRP1/INHBA/G0S2	7
GO:0031099	regeneration	8/225	200/18888	0.04	3.35786666666667	3.68073752771496	0.00279829079397837	0.0194304760265061	0.013601807769196	SLC7A5/TNC/HSPG2/MAP1B/NNMT/ADM/THY1/EGFR	8
GO:0010959	regulation of metal ion transport	12/225	394/18888	0.0304568527918782	2.55675126903553	3.42873510424551	0.00280622601627496	0.0194304760265061	0.013601807769196	ACTN4/AHNAK/CAV1/SERPINE2/F2R/THY1/FHL1/PTGS2/MYLK/STC1/STAC/WNK4	12
GO:0003148	outflow tract septum morphogenesis	3/225	24/18888	0.125	10.4933333333333	5.10963029876285	0.00280637385765662	0.0194304760265061	0.013601807769196	SMAD6/TGFB2/TBX2	3
GO:0010954	positive regulation of protein processing	3/225	24/18888	0.125	10.4933333333333	5.10963029876285	0.00280637385765662	0.0194304760265061	0.013601807769196	MYH9/MMP14/CCBE1	3
GO:0040037	negative regulation of fibroblast growth factor receptor signaling pathway	3/225	24/18888	0.125	10.4933333333333	5.10963029876285	0.00280637385765662	0.0194304760265061	0.013601807769196	THBS1/GPC1/WNT5A	3
GO:0060252	positive regulation of glial cell proliferation	3/225	24/18888	0.125	10.4933333333333	5.10963029876285	0.00280637385765662	0.0194304760265061	0.013601807769196	SLC7A5/VEGFC/EGFR	3
GO:0061162	establishment of monopolar cell polarity	3/225	24/18888	0.125	10.4933333333333	5.10963029876285	0.00280637385765662	0.0194304760265061	0.013601807769196	MAP1B/FAT1/WNT5A	3
GO:0090103	cochlea morphogenesis	3/225	24/18888	0.125	10.4933333333333	5.10963029876285	0.00280637385765662	0.0194304760265061	0.013601807769196	SIX1/WNT5A/TBX2	3
GO:2001026	regulation of endothelial cell chemotaxis	3/225	24/18888	0.125	10.4933333333333	5.10963029876285	0.00280637385765662	0.0194304760265061	0.013601807769196	THBS1/MET/FGF1	3
GO:2000146	negative regulation of cell motility	12/225	396/18888	0.0303030303030303	2.54383838383838	3.40909815920498	0.00292359569256132	0.0201611158959029	0.014113273522196	THBS1/SERPINE1/TPM1/CYP1B1/IGFBP5/CDH11/THY1/DLC1/NR2F2/SMAD7/SFRP1/STC1	12
GO:2001233	regulation of apoptotic signaling pathway	12/225	396/18888	0.0303030303030303	2.54383838383838	3.40909815920498	0.00292359569256132	0.0201611158959029	0.014113273522196	S100A9/THBS1/SERPINE1/PLAUR/ITPRIP/CAV1/SFRP1/PTGS2/INHBA/G0S2/WNT5A/BDNF	12
GO:0014911	positive regulation of smooth muscle cell migration	4/225	50/18888	0.08	6.71573333333333	4.44346317906027	0.00294034660197611	0.0201958467801068	0.0141375859893714	CYP1B1/IGFBP5/FAT1/LPAR1	4
GO:0022602	ovulation cycle process	4/225	50/18888	0.08	6.71573333333333	4.44346317906027	0.00294034660197611	0.0201958467801068	0.0141375859893714	PTX3/INHBA/TGFB2/PTPRN	4
GO:0030500	regulation of bone mineralization	5/225	82/18888	0.0609756097560976	5.11869918699187	4.10393813635524	0.00297559038793472	0.0203568167809502	0.0142502689213331	SRGN/ALOX5/CCN1/FBN2/VDR	5
GO:0090049	regulation of cell migration involved in sprouting angiogenesis	5/225	82/18888	0.0609756097560976	5.11869918699187	4.10393813635524	0.00297559038793472	0.0203568167809502	0.0142502689213331	THBS1/PLK2/AKT3/PTGS2/FOXC2	5
GO:0045444	fat cell differentiation	9/225	248/18888	0.0362903225806452	3.04645161290323	3.56193826500265	0.00299257223857035	0.0204230379421164	0.0142966253514694	FOSL2/ALOX5/TGFB1I1/LAMB3/SFRP1/PTGS2/SIX1/SMAD6/WNT5A	9
GO:0001933	negative regulation of protein phosphorylation	10/225	296/18888	0.0337837837837838	2.83603603603604	3.49579552626058	0.00299711635693472	0.0204230379421164	0.0142966253514694	HEG1/CAV1/ERRFI1/THY1/NR2F2/SMAD7/SFRP1/DKK1/GPRC5A/MLXIPL	10
GO:0000302	response to reactive oxygen species	8/225	203/18888	0.0394088669950739	3.30824302134647	3.63048812245741	0.00306508831541289	0.0208198032272961	0.0145743707412962	TPM1/CYP1B1/SDC1/CRYAB/FOSL1/EGFR/MET/PTPRN	8
GO:0048511	rhythmic process	10/225	297/18888	0.0336700336700337	2.82648709315376	3.48357750960302	0.00307001923420163	0.0208198032272961	0.0145743707412962	CYP1B1/ID3/PTX3/ID1/GPR176/INHBA/TGFB2/EGFR/PTPRN/OXTR	10
GO:0050803	regulation of synapse structure or activity	9/225	249/18888	0.036144578313253	3.03421686746988	3.54786953851946	0.00307345703094365	0.0208198032272961	0.0145743707412962	SIPA1L1/CDH2/IL1RAP/SIX1/DKK1/LZTS1/WNT5A/BDNF/OXTR	9
GO:0032496	response to lipopolysaccharide	11/225	348/18888	0.0316091954022989	2.65348659003831	3.41835730342051	0.00314527546625693	0.0212477293445638	0.0148739294746259	S100A9/SERPINE1/SLC7A5/THBD/FOSL2/LOXL1/ADM/F2R/PTGS2/SMAD6/WNT5A	11
GO:0051346	negative regulation of hydrolase activity	8/225	204/18888	0.0392156862745098	3.29202614379085	3.61394669616121	0.0031582883042464	0.0212477293445638	0.0148739294746259	THBS1/SERPINE1/PLAUR/SERPINE2/SLC39A14/PTX3/SH3BP4/SERPINB7	8
GO:0046697	decidualization	3/225	25/18888	0.12	10.0736	4.98455363060161	0.00316127759679849	0.0212477293445638	0.0148739294746259	PTGS2/VDR/STC1	3
GO:0061339	establishment or maintenance of monopolar cell polarity	3/225	25/18888	0.12	10.0736	4.98455363060161	0.00316127759679849	0.0212477293445638	0.0148739294746259	MAP1B/FAT1/WNT5A	3
GO:0072009	nephron epithelium development	6/225	121/18888	0.0495867768595041	4.16264462809917	3.83201918156819	0.00329605349363609	0.0220710615286567	0.0154502821117383	EXT1/SIX1/FOXD1/FOXC2/FGF1/WNK4	6
GO:0014855	striated muscle cell proliferation	5/225	84/18888	0.0595238095238095	4.9968253968254	4.03098998616959	0.00330297788537903	0.0220710615286567	0.0154502821117383	SIX1/CAV2/TGFB2/TBX2/FOXC2	5
GO:0046209	nitric oxide metabolic process	5/225	84/18888	0.0595238095238095	4.9968253968254	4.03098998616959	0.00330297788537903	0.0220710615286567	0.0154502821117383	CYP1B1/CAV1/PTX3/PTGS2/DDAH1	5
GO:0051896	regulation of phosphatidylinositol 3-kinase/protein kinase B signal transduction	9/225	253/18888	0.0355731225296443	2.98624505928854	3.49229090688046	0.00341441387447867	0.0227622934194505	0.0159341613172548	FN1/THBS1/HBEGF/IGFBP5/SERPINE2/F2R/EPHA2/TGFB2/EGFR	9
GO:0002367	cytokine production involved in immune response	6/225	122/18888	0.0491803278688525	4.12852459016393	3.80641076911347	0.00343282847393105	0.0227622934194505	0.0159341613172548	SLC7A5/SMAD7/IL1R1/TGFB2/WNT5A/TREM1	6
GO:0030326	embryonic limb morphogenesis	6/225	122/18888	0.0491803278688525	4.12852459016393	3.80641076911347	0.00343282847393105	0.0227622934194505	0.0159341613172548	FBN2/DKK1/TGFB2/WNT5A/TBX2/RARB	6
GO:0035113	embryonic appendage morphogenesis	6/225	122/18888	0.0491803278688525	4.12852459016393	3.80641076911347	0.00343282847393105	0.0227622934194505	0.0159341613172548	FBN2/DKK1/TGFB2/WNT5A/TBX2/RARB	6
GO:0061053	somite development	5/225	85/18888	0.0588235294117647	4.93803921568627	3.99537867822792	0.00347604064201643	0.0229166011210261	0.0160421804770158	SFRP1/SIX1/DKK1/WNT5A/FOXC2	5
GO:2001057	reactive nitrogen species metabolic process	5/225	85/18888	0.0588235294117647	4.93803921568627	3.99537867822792	0.00347604064201643	0.0229166011210261	0.0160421804770158	CYP1B1/CAV1/PTX3/PTGS2/DDAH1	5
GO:0003181	atrioventricular valve morphogenesis	3/225	26/18888	0.115384615384615	9.68615384615385	4.86633880402655	0.00354250243547184	0.0229166011210261	0.0160421804770158	CCN1/SMAD6/TGFB2	3
GO:0006929	substrate-dependent cell migration	3/225	26/18888	0.115384615384615	9.68615384615385	4.86633880402655	0.00354250243547184	0.0229166011210261	0.0160421804770158	FN1/CSPG4/VEGFC	3
GO:0032967	positive regulation of collagen biosynthetic process	3/225	26/18888	0.115384615384615	9.68615384615385	4.86633880402655	0.00354250243547184	0.0229166011210261	0.0160421804770158	F2R/INHBA/SERPINB7	3
GO:0042059	negative regulation of epidermal growth factor receptor signaling pathway	3/225	26/18888	0.115384615384615	9.68615384615385	4.86633880402655	0.00354250243547184	0.0229166011210261	0.0160421804770158	ERRFI1/EGFR/GPRC5A	3
GO:0043931	ossification involved in bone maturation	3/225	26/18888	0.115384615384615	9.68615384615385	4.86633880402655	0.00354250243547184	0.0229166011210261	0.0160421804770158	EXT1/ADAMTS12/XYLT1	3
GO:0048596	embryonic camera-type eye morphogenesis	3/225	26/18888	0.115384615384615	9.68615384615385	4.86633880402655	0.00354250243547184	0.0229166011210261	0.0160421804770158	HIPK2/WNT5A/TBX2	3
GO:0060065	uterus development	3/225	26/18888	0.115384615384615	9.68615384615385	4.86633880402655	0.00354250243547184	0.0229166011210261	0.0160421804770158	ERRFI1/TGFB2/WNT5A	3
GO:0060343	trabecula formation	3/225	26/18888	0.115384615384615	9.68615384615385	4.86633880402655	0.00354250243547184	0.0229166011210261	0.0160421804770158	FBN2/FHL2/SFRP1	3
GO:0060740	prostate gland epithelium morphogenesis	3/225	26/18888	0.115384615384615	9.68615384615385	4.86633880402655	0.00354250243547184	0.0229166011210261	0.0160421804770158	TNC/SFRP1/WNT5A	3
GO:1903319	positive regulation of protein maturation	3/225	26/18888	0.115384615384615	9.68615384615385	4.86633880402655	0.00354250243547184	0.0229166011210261	0.0160421804770158	MYH9/MMP14/CCBE1	3
GO:2000773	negative regulation of cellular senescence	3/225	26/18888	0.115384615384615	9.68615384615385	4.86633880402655	0.00354250243547184	0.0229166011210261	0.0160421804770158	PLK2/AKT3/TBX2	3
GO:0001838	embryonic epithelial tube formation	6/225	123/18888	0.0487804878048781	4.0949593495935	3.78107456274767	0.00357378415676841	0.0230756699860252	0.0161535325674551	ADM/DLC1/SFRP1/SIX1/TGFB2/WNT5A	6
GO:0007157	heterophilic cell-cell adhesion via plasma membrane cell adhesion molecules	4/225	53/18888	0.0754716981132075	6.33559748427673	4.27090786697809	0.00363639881553569	0.0234360805905926	0.0164058287929628	ITGA5/PVR/CDH2/TENM3	4
GO:0048864	stem cell development	5/225	86/18888	0.0581395348837209	4.88062015503876	3.96032071669789	0.00365552483422924	0.023515391097803	0.0164613480850111	FN1/SEMA6B/CDH2/KITLG/FOXC2	5
GO:0043270	positive regulation of monoatomic ion transport	8/225	211/18888	0.037914691943128	3.18281200631912	3.50095092753816	0.00387397581288155	0.0248742432082227	0.0174125777495587	ACTN4/CAV1/F2R/THY1/FHL1/MYLK/STC1/STAC	8
GO:0070169	positive regulation of biomineral tissue development	4/225	54/18888	0.0740740740740741	6.21827160493827	4.21632712060784	0.00389121065497573	0.0248921972882307	0.0174251460440569	ALOX5/CCN1/FBN2/VDR	4
GO:0071385	cellular response to glucocorticoid stimulus	4/225	54/18888	0.0740740740740741	6.21827160493827	4.21632712060784	0.00389121065497573	0.0248921972882307	0.0174251460440569	CYP1B1/EGFR/TBX2/STC1	4
GO:0006937	regulation of muscle contraction	7/225	167/18888	0.0419161676646707	3.51872255489022	3.5896827359035	0.00393287849380663	0.0250400554715077	0.0175286503834922	TPM1/CAV1/F2R/SMAD7/PTGS2/STC1/OXTR	7
GO:0010714	positive regulation of collagen metabolic process	3/225	27/18888	0.111111111111111	9.32740740740741	4.75435227982452	0.00395063520200121	0.0250400554715077	0.0175286503834922	F2R/INHBA/SERPINB7	3
GO:0018149	peptide cross-linking	3/225	27/18888	0.111111111111111	9.32740740740741	4.75435227982452	0.00395063520200121	0.0250400554715077	0.0175286503834922	FN1/THBS1/TGM2	3
GO:0048745	smooth muscle tissue development	3/225	27/18888	0.111111111111111	9.32740740740741	4.75435227982452	0.00395063520200121	0.0250400554715077	0.0175286503834922	FOSL2/SIX1/MYLK	3
GO:2000050	regulation of non-canonical Wnt signaling pathway	3/225	27/18888	0.111111111111111	9.32740740740741	4.75435227982452	0.00395063520200121	0.0250400554715077	0.0175286503834922	SFRP1/DKK1/WNT5A	3
GO:0001894	tissue homeostasis	9/225	259/18888	0.0347490347490347	2.91706563706564	3.41094027075841	0.00398091689963452	0.0251395631317579	0.0175983081759436	LAMC1/FOSL2/ERRFI1/EXT1/F2R/NT5E/AKT3/PTGS2/EGFR	9
GO:0060249	anatomical structure homeostasis	9/225	259/18888	0.0347490347490347	2.91706563706564	3.41094027075841	0.00398091689963452	0.0251395631317579	0.0175983081759436	LAMC1/FOSL2/ERRFI1/EXT1/F2R/NT5E/AKT3/PTGS2/EGFR	9
GO:0016055	Wnt signaling pathway	13/225	466/18888	0.0278969957081545	2.34185979971388	3.22042902927859	0.00401718948943797	0.0252912840388112	0.0177045165163616	CAV1/ITGA3/EXT1/ADGRA2/CDH2/AMOTL2/TGFB1I1/SFRP1/SDC1/DKK1/WNT5A/EGFR/FOXD1	13
GO:0001892	embryonic placenta development	5/225	88/18888	0.0568181818181818	4.76969696969697	3.89180322040875	0.00403428254679413	0.0252912840388112	0.0177045165163616	CCN1/ADM/NR2F2/E2F7/EGFR	5
GO:0045185	maintenance of protein location	5/225	88/18888	0.0568181818181818	4.76969696969697	3.89180322040875	0.00403428254679413	0.0252912840388112	0.0177045165163616	SRGN/FBN1/FBN2/CAV1/LTBP1	5
GO:0046889	positive regulation of lipid biosynthetic process	5/225	88/18888	0.0568181818181818	4.76969696969697	3.89180322040875	0.00403428254679413	0.0252912840388112	0.0177045165163616	CCN1/ADM/PTGS2/MLXIPL/FGF1	5
GO:0007156	homophilic cell adhesion via plasma membrane adhesion molecules	7/225	168/18888	0.0416666666666667	3.49777777777778	3.57056988153385	0.00406336368969961	0.0254273647950713	0.0177997763692448	CDH11/PALLD/PVR/FAT1/CDH2/TENM3/CDH13	7
GO:0060425	lung morphogenesis	4/225	55/18888	0.0727272727272727	6.10521212121212	4.16310538174896	0.00415784555748295	0.025957843644958	0.0181711245200539	TNC/HIPK2/EXT1/TBX2	4
GO:0198738	cell-cell signaling by wnt	13/225	468/18888	0.0277777777777778	2.33185185185185	3.2034360136574	0.00416319244073717	0.025957843644958	0.0181711245200539	CAV1/ITGA3/EXT1/ADGRA2/CDH2/AMOTL2/TGFB1I1/SFRP1/SDC1/DKK1/WNT5A/EGFR/FOXD1	13
GO:0003014	renal system process	6/225	127/18888	0.047244094488189	3.9659842519685	3.68234716614501	0.00418096138079153	0.0259746934071517	0.0181829197651114	ITGA3/ADM/F2R/MCAM/STC1/WNK4	6
GO:0030512	negative regulation of transforming growth factor beta receptor signaling pathway	6/225	127/18888	0.047244094488189	3.9659842519685	3.68234716614501	0.00418096138079153	0.0259746934071517	0.0181829197651114	FBN1/FBN2/LTBP1/SMAD7/SMAD6/CAV2	6
GO:0001843	neural tube closure	5/225	89/18888	0.0561797752808989	4.71610486891386	3.85831438290627	0.0042338178529368	0.026199193368234	0.018340075220833	ADM/DLC1/SFRP1/TGFB2/WNT5A	5
GO:2000027	regulation of animal organ morphogenesis	5/225	89/18888	0.0561797752808989	4.71610486891386	3.85831438290627	0.0042338178529368	0.026199193368234	0.018340075220833	SFRP1/SIX1/DKK1/WNT5A/FGF1	5
GO:0046879	hormone secretion	10/225	311/18888	0.0321543408360129	2.69924973204716	3.31765815590835	0.0042474910362073	0.026199193368234	0.018340075220833	ALOX5/SLC16A10/SFRP1/INHBA/EGFR/F2RL2/PTPRN/FOXD1/RASL10B/WNK4	10
GO:0071375	cellular response to peptide hormone stimulus	10/225	311/18888	0.0321543408360129	2.69924973204716	3.31765815590835	0.0042474910362073	0.026199193368234	0.018340075220833	FBN1/CYP1B1/MAP1B/CAV1/FAT1/SLC39A14/SGCB/INHBA/CAV2/FOXC2	10
GO:0007519	skeletal muscle tissue development	7/225	170/18888	0.0411764705882353	3.45662745098039	3.53277567076528	0.00433415615535693	0.0266860186136977	0.0186808647823937	PLEC/FLNB/GPC1/CAV1/NR2F2/SIX1/CAV2	7
GO:0001778	plasma membrane repair	3/225	28/18888	0.107142857142857	8.99428571428571	4.64804001733651	0.00438623042845624	0.0268627398176148	0.0188045739411988	MYH9/AHNAK/MYOF	3
GO:0044342	type B pancreatic cell proliferation	3/225	28/18888	0.107142857142857	8.99428571428571	4.64804001733651	0.00438623042845624	0.0268627398176148	0.0188045739411988	IGFBP5/SFRP1/PTPRN	3
GO:0060512	prostate gland morphogenesis	3/225	28/18888	0.107142857142857	8.99428571428571	4.64804001733651	0.00438623042845624	0.0268627398176148	0.0188045739411988	TNC/SFRP1/WNT5A	3
GO:0034612	response to tumor necrosis factor	9/225	263/18888	0.0342205323193916	2.87269961977186	3.35799370011291	0.00439773578001192	0.0268854485274488	0.0188204705926975	THBS1/ACTN4/CYP1B1/TNFRSF21/EXT1/SFRP1/ADAMTS12/PTGS2/GBP1	9
GO:0010761	fibroblast migration	4/225	56/18888	0.0714285714285714	5.99619047619048	4.11118290794962	0.00443655384398142	0.0270020241594951	0.0189020763822574	PLEC/THBS1/CD248/ACTA2	4
GO:0002088	lens development in camera-type eye	5/225	90/18888	0.0555555555555556	4.6637037037037	3.82532022635398	0.00444029805639029	0.0270020241594951	0.0189020763822574	FAT1/HIPK2/EPHA2/CRYAB/WNT5A	5
GO:0060606	tube closure	5/225	90/18888	0.0555555555555556	4.6637037037037	3.82532022635398	0.00444029805639029	0.0270020241594951	0.0189020763822574	ADM/DLC1/SFRP1/TGFB2/WNT5A	5
GO:0051897	positive regulation of phosphatidylinositol 3-kinase/protein kinase B signal transduction	7/225	171/18888	0.0409356725146199	3.43641325536062	3.5140902405832	0.00447456593544536	0.0271625058898162	0.0190144175129285	FN1/THBS1/HBEGF/IGFBP5/F2R/TGFB2/EGFR	7
GO:0001541	ovarian follicle development	4/225	57/18888	0.0701754385964912	5.89099415204678	4.0605036095557	0.00472758219748778	0.0286479849155323	0.0200542891107936	MMP14/PTX3/KITLG/INHBA	4
GO:0003171	atrioventricular valve development	3/225	29/18888	0.103448275862069	8.68413793103448	4.54691506473797	0.00484981120025395	0.0292857250761394	0.0205007227987507	CCN1/SMAD6/TGFB2	3
GO:0070977	bone maturation	3/225	29/18888	0.103448275862069	8.68413793103448	4.54691506473797	0.00484981120025395	0.0292857250761394	0.0205007227987507	EXT1/ADAMTS12/XYLT1	3
GO:0002237	response to molecule of bacterial origin	11/225	369/18888	0.029810298102981	2.50247515808491	3.20032245340413	0.00487466896783145	0.0293843681837113	0.0205697753832122	S100A9/SERPINE1/SLC7A5/THBD/FOSL2/LOXL1/ADM/F2R/PTGS2/SMAD6/WNT5A	11
GO:0009306	protein secretion	11/225	370/18888	0.0297297297297297	2.49571171171171	3.19031626201723	0.00497277268817974	0.0299234209927465	0.0209471255148271	CAVIN1/ALOX5/MYH10/F2R/SFRP1/VEGFC/TGFB2/RAB3B/EGFR/F2RL2/PTPRN	11
GO:1902905	positive regulation of supramolecular fiber organization	7/225	175/18888	0.04	3.35786666666667	3.44071403962165	0.00507083168253458	0.0304169745514508	0.0212926250599819	TPM1/MAP1B/SYNPO2/SFRP1/SYNPO/LPAR1/MET	7
GO:0035592	establishment of protein localization to extracellular region	11/225	371/18888	0.0296495956873315	2.48898472596586	3.1803425921778	0.00507243630135853	0.0304169745514508	0.0212926250599819	CAVIN1/ALOX5/MYH10/F2R/SFRP1/VEGFC/TGFB2/RAB3B/EGFR/F2RL2/PTPRN	11
GO:0031668	cellular response to extracellular stimulus	9/225	269/18888	0.033457249070632	2.80862453531598	3.28041208593352	0.00508597521487654	0.0304396646223031	0.0213085086637382	PLEC/SLC7A5/TNC/SFRP1/VDR/INHBA/FOSL1/NUAK2/MLXIPL	9
GO:0001656	metanephros development	5/225	93/18888	0.0537634408602151	4.51326164874552	3.72917552589911	0.00510270480037447	0.0304396646223031	0.0213085086637382	FBN1/ID3/SIX1/FOXD1/FOXC2	5
GO:0033138	positive regulation of peptidyl-serine phosphorylation	5/225	93/18888	0.0537634408602151	4.51326164874552	3.72917552589911	0.00510270480037447	0.0304396646223031	0.0213085086637382	CAV1/PTGS2/WNT5A/EGFR/BDNF	5
GO:0050727	regulation of inflammatory response	12/225	425/18888	0.0282352941176471	2.37025882352941	3.13709708128461	0.0051213392275124	0.0304980615828372	0.0213493879623415	S100A9/SERPINE1/TNC/ALOX5/ETS1/PLK2/NT5E/OSMR/IL1R1/ADAMTS12/PTGS2/WNT5A	12
GO:0051492	regulation of stress fiber assembly	5/225	94/18888	0.0531914893617021	4.46524822695035	3.69803218569269	0.00533825871486684	0.0313578415008793	0.0219512549033815	TPM1/DLC1/SFRP1/LPAR1/MET	5
GO:0010955	negative regulation of protein processing	3/225	30/18888	0.1	8.39466666666667	4.45054743993636	0.00534186998832807	0.0313578415008793	0.0219512549033815	THBS1/SERPINE1/SERPINE2	3
GO:0045987	positive regulation of smooth muscle contraction	3/225	30/18888	0.1	8.39466666666667	4.45054743993636	0.00534186998832807	0.0313578415008793	0.0219512549033815	F2R/PTGS2/OXTR	3
GO:0060037	pharyngeal system development	3/225	30/18888	0.1	8.39466666666667	4.45054743993636	0.00534186998832807	0.0313578415008793	0.0219512549033815	SIX1/TGFB2/TBX2	3
GO:0060441	epithelial tube branching involved in lung morphogenesis	3/225	30/18888	0.1	8.39466666666667	4.45054743993636	0.00534186998832807	0.0313578415008793	0.0219512549033815	TNC/EXT1/TBX2	3
GO:0060603	mammary gland duct morphogenesis	3/225	30/18888	0.1	8.39466666666667	4.45054743993636	0.00534186998832807	0.0313578415008793	0.0219512549033815	EPHA2/VDR/WNT5A	3
GO:0071295	cellular response to vitamin	3/225	30/18888	0.1	8.39466666666667	4.45054743993636	0.00534186998832807	0.0313578415008793	0.0219512549033815	TNC/SFRP1/VDR	3
GO:1903318	negative regulation of protein maturation	3/225	30/18888	0.1	8.39466666666667	4.45054743993636	0.00534186998832807	0.0313578415008793	0.0219512549033815	THBS1/SERPINE1/SERPINE2	3
GO:0090497	mesenchymal cell migration	4/225	59/18888	0.0677966101694915	5.69129943502825	3.96266677118868	0.00534756693808499	0.0313578415008793	0.0219512549033815	FN1/SEMA6B/CDH2/KITLG	4
GO:0050890	cognition	10/225	322/18888	0.031055900621118	2.60703933747412	3.1935762630113	0.0054021530946483	0.0316241491856491	0.0221376767867546	ITGA5/MAP1A/ITGA3/PLK2/PTGS2/FOSL1/DKK1/EGFR/BDNF/OXTR	10
GO:0060070	canonical Wnt signaling pathway	10/225	323/18888	0.0309597523219814	2.59896800825593	3.18255252607446	0.00551822634833951	0.0322488888967367	0.0225750098425379	CAV1/EXT1/ADGRA2/CDH2/SFRP1/SDC1/DKK1/WNT5A/EGFR/FOXD1	10
GO:0014020	primary neural tube formation	5/225	95/18888	0.0526315789473684	4.41824561403509	3.66732190208675	0.00558140178081664	0.0325078941558375	0.0227563198495956	ADM/DLC1/SFRP1/TGFB2/WNT5A	5
GO:0071229	cellular response to acid chemical	5/225	95/18888	0.0526315789473684	4.41824561403509	3.66732190208675	0.00558140178081664	0.0325078941558375	0.0227563198495956	PLEC/SLC7A5/SH3BP4/SIX1/EGFR	5
GO:0072175	epithelial tube formation	6/225	135/18888	0.0444444444444444	3.73096296296296	3.49646623727045	0.00561960126040682	0.0326751857434784	0.0228734280467078	ADM/DLC1/SFRP1/SIX1/TGFB2/WNT5A	6
GO:0006940	regulation of smooth muscle contraction	4/225	60/18888	0.0666666666666667	5.59644444444444	3.91541289580812	0.00567699746007863	0.0329533455258436	0.0230681466878616	CAV1/F2R/PTGS2/OXTR	4
GO:0045936	negative regulation of phosphate metabolic process	11/225	378/18888	0.0291005291005291	2.44289241622575	3.11142016845861	0.00581520905128268	0.0336988921156684	0.0235900475092281	HEG1/CAV1/ERRFI1/THY1/NR2F2/SMAD7/SFRP1/INHBA/DKK1/GPRC5A/MLXIPL	11
GO:0021537	telencephalon development	9/225	275/18888	0.0327272727272727	2.74734545454545	3.20493299330605	0.00585509545901071	0.033741633578728	0.0236199675772449	SEMA6B/EXT1/CDH2/INHBA/LPAR1/WNT5A/EGFR/OXTR/RARB	9
GO:0010575	positive regulation of vascular endothelial growth factor production	3/225	31/18888	0.0967741935483871	8.12387096774193	4.35855581835451	0.00586286946417856	0.033741633578728	0.0236199675772449	CYP1B1/PTGS2/CCBE1	3
GO:0035767	endothelial cell chemotaxis	3/225	31/18888	0.0967741935483871	8.12387096774193	4.35855581835451	0.00586286946417856	0.033741633578728	0.0236199675772449	THBS1/MET/FGF1	3
GO:1901185	negative regulation of ERBB signaling pathway	3/225	31/18888	0.0967741935483871	8.12387096774193	4.35855581835451	0.00586286946417856	0.033741633578728	0.0236199675772449	ERRFI1/EGFR/GPRC5A	3
GO:0055074	calcium ion homeostasis	10/225	326/18888	0.0306748466257669	2.57505112474438	3.14972829754633	0.00587819873350292	0.033741633578728	0.0236199675772449	TGM2/CAV1/F2R/THY1/NT5E/VDR/CAV2/WNT5A/STC1/WNK4	10
GO:0010563	negative regulation of phosphorus metabolic process	11/225	379/18888	0.029023746701847	2.43644678979771	3.10169929648184	0.00592797555227524	0.033741633578728	0.0236199675772449	HEG1/CAV1/ERRFI1/THY1/NR2F2/SMAD7/SFRP1/INHBA/DKK1/GPRC5A/MLXIPL	11
GO:0014012	peripheral nervous system axon regeneration	2/225	10/18888	0.2	16.7893333333333	5.48362595884754	0.00596937252987938	0.033741633578728	0.0236199675772449	TNC/MAP1B	2
GO:0048251	elastic fiber assembly	2/225	10/18888	0.2	16.7893333333333	5.48362595884754	0.00596937252987938	0.033741633578728	0.0236199675772449	LOX/THSD4	2
GO:0048340	paraxial mesoderm morphogenesis	2/225	10/18888	0.2	16.7893333333333	5.48362595884754	0.00596937252987938	0.033741633578728	0.0236199675772449	WNT5A/FOXC2	2
GO:0060346	bone trabecula formation	2/225	10/18888	0.2	16.7893333333333	5.48362595884754	0.00596937252987938	0.033741633578728	0.0236199675772449	FBN2/SFRP1	2
GO:0090179	planar cell polarity pathway involved in neural tube closure	2/225	10/18888	0.2	16.7893333333333	5.48362595884754	0.00596937252987938	0.033741633578728	0.0236199675772449	SFRP1/WNT5A	2
GO:0090269	fibroblast growth factor production	2/225	10/18888	0.2	16.7893333333333	5.48362595884754	0.00596937252987938	0.033741633578728	0.0236199675772449	HEG1/PTGS2	2
GO:0090270	regulation of fibroblast growth factor production	2/225	10/18888	0.2	16.7893333333333	5.48362595884754	0.00596937252987938	0.033741633578728	0.0236199675772449	HEG1/PTGS2	2
GO:1904338	regulation of dopaminergic neuron differentiation	2/225	10/18888	0.2	16.7893333333333	5.48362595884754	0.00596937252987938	0.033741633578728	0.0236199675772449	SFRP1/DKK1	2
GO:2000271	positive regulation of fibroblast apoptotic process	2/225	10/18888	0.2	16.7893333333333	5.48362595884754	0.00596937252987938	0.033741633578728	0.0236199675772449	STK17A/SFRP1	2
GO:0031102	neuron projection regeneration	4/225	61/18888	0.0655737704918033	5.50469945355191	3.86920907954695	0.0060196961128542	0.0339703963946338	0.0237801071354547	TNC/MAP1B/ADM/THY1	4
GO:0021675	nerve development	5/225	97/18888	0.0515463917525773	4.32714776632302	3.6071568849293	0.00609096259398714	0.0343164036340975	0.0240223206536163	SERPINE2/EXT1/SIX1/LPAR1/BDNF	5
GO:0002042	cell migration involved in sprouting angiogenesis	5/225	98/18888	0.0510204081632653	4.28299319727891	3.57768130676269	0.00635763206948168	0.0356084748661544	0.0249268020723202	THBS1/PLK2/AKT3/PTGS2/FOXC2	5
GO:1903078	positive regulation of protein localization to plasma membrane	4/225	62/18888	0.0645161290322581	5.41591397849462	3.82401373551101	0.0063758897298222	0.0356084748661544	0.0249268020723202	ITGA3/EPHA2/EGFR/STAC	4
GO:1903670	regulation of sprouting angiogenesis	4/225	62/18888	0.0645161290322581	5.41591397849462	3.82401373551101	0.0063758897298222	0.0356084748661544	0.0249268020723202	THBS1/ITGA5/ALOX5/FGF1	4
GO:0048638	regulation of developmental growth	10/225	330/18888	0.0303030303030303	2.54383838383838	3.10652777085101	0.00638640635737938	0.0356084748661544	0.0249268020723202	FN1/SEMA6B/FOSL2/MAP1B/SMAD7/SIX1/WNT5A/TBX2/BDNF/FOXC2	10
GO:0045777	positive regulation of blood pressure	3/225	32/18888	0.09375	7.87	4.27060065806974	0.0064132432981096	0.0356084748661544	0.0249268020723202	TPM1/NR2F2/OXTR	3
GO:0060674	placenta blood vessel development	3/225	32/18888	0.09375	7.87	4.27060065806974	0.0064132432981096	0.0356084748661544	0.0249268020723202	CCN1/NR2F2/FOSL1	3
GO:0061384	heart trabecula morphogenesis	3/225	32/18888	0.09375	7.87	4.27060065806974	0.0064132432981096	0.0356084748661544	0.0249268020723202	HEG1/FHL2/TGFB2	3
GO:0097205	renal filtration	3/225	32/18888	0.09375	7.87	4.27060065806974	0.0064132432981096	0.0356084748661544	0.0249268020723202	ITGA3/F2R/MCAM	3
GO:1902547	regulation of cellular response to vascular endothelial growth factor stimulus	3/225	32/18888	0.09375	7.87	4.27060065806974	0.0064132432981096	0.0356084748661544	0.0249268020723202	ADGRA2/ADAMTS12/CCBE1	3
GO:0002685	regulation of leukocyte migration	8/225	230/18888	0.0347826086956522	2.91988405797101	3.21653585752867	0.00645440580311231	0.0357794070886354	0.0250464588027357	MMP14/THBS1/SERPINE1/THY1/IL1R1/KITLG/VEGFC/WNT5A	8
GO:0030099	myeloid cell differentiation	12/225	439/18888	0.0273348519362187	2.29466970387244	3.01360863236795	0.00657461864089791	0.0363872954635891	0.025471995511665	MYH9/ACTN1/FOSL2/FBN1/LOX/CLEC5A/HIPK2/ETS1/EPHA2/SFRP1/KITLG/INHBA	12
GO:0051495	positive regulation of cytoskeleton organization	7/225	184/18888	0.0380434782608696	3.1936231884058	3.2831121179862	0.00662919694772388	0.0365895915449001	0.0256136077092612	TPM1/MAP1B/SYNPO2/SFRP1/SYNPO/LPAR1/MET	7
GO:0060349	bone morphogenesis	5/225	99/18888	0.0505050505050505	4.23973063973064	3.54859706099539	0.00663239405903786	0.0365895915449001	0.0256136077092612	MMP14/FOSL2/EXT1/STC1/RARB	5
GO:0045428	regulation of nitric oxide biosynthetic process	4/225	63/18888	0.0634920634920635	5.32994708994709	3.77978757419051	0.00674580088686679	0.0371557850765442	0.0260099570095604	CAV1/PTX3/PTGS2/DDAH1	4
GO:0002063	chondrocyte development	3/225	33/18888	0.0909090909090909	7.63151515151515	4.18637847734953	0.00699339694095905	0.0380334899880549	0.0266243718838105	COL11A1/EXT1/SMAD7	3
GO:0030511	positive regulation of transforming growth factor beta receptor signaling pathway	3/225	33/18888	0.0909090909090909	7.63151515151515	4.18637847734953	0.00699339694095905	0.0380334899880549	0.0266243718838105	THBS1/HIPK2/TGFB1I1	3
GO:0031069	hair follicle morphogenesis	3/225	33/18888	0.0909090909090909	7.63151515151515	4.18637847734953	0.00699339694095905	0.0380334899880549	0.0266243718838105	IGFBP5/EXT1/TGFB2	3
GO:0033198	response to ATP	3/225	33/18888	0.0909090909090909	7.63151515151515	4.18637847734953	0.00699339694095905	0.0380334899880549	0.0266243718838105	NT5E/PTGS2/ABCC9	3
GO:0048799	animal organ maturation	3/225	33/18888	0.0909090909090909	7.63151515151515	4.18637847734953	0.00699339694095905	0.0380334899880549	0.0266243718838105	EXT1/ADAMTS12/XYLT1	3
GO:0050869	negative regulation of B cell activation	3/225	33/18888	0.0909090909090909	7.63151515151515	4.18637847734953	0.00699339694095905	0.0380334899880549	0.0266243718838105	TNFRSF21/SFRP1/INHBA	3
GO:1903846	positive regulation of cellular response to transforming growth factor beta stimulus	3/225	33/18888	0.0909090909090909	7.63151515151515	4.18637847734953	0.00699339694095905	0.0380334899880549	0.0266243718838105	THBS1/HIPK2/TGFB1I1	3
GO:1905207	regulation of cardiocyte differentiation	3/225	33/18888	0.0909090909090909	7.63151515151515	4.18637847734953	0.00699339694095905	0.0380334899880549	0.0266243718838105	DKK1/TGFB2/EGFR	3
GO:0071384	cellular response to corticosteroid stimulus	4/225	64/18888	0.0625	5.24666666666667	3.73649344215869	0.00712964782040944	0.0386002152341084	0.0270210933971824	CYP1B1/EGFR/TBX2/STC1	4
GO:0007411	axon guidance	8/225	234/18888	0.0341880341880342	2.86997150997151	3.16037744420664	0.00713339595287451	0.0386002152341084	0.0270210933971824	SEMA6B/PALLD/ENAH/NOTCH3/EXT1/WNT5A/BDNF/FOXD1	8
GO:0097485	neuron projection guidance	8/225	234/18888	0.0341880341880342	2.86997150997151	3.16037744420664	0.00713339595287451	0.0386002152341084	0.0270210933971824	SEMA6B/PALLD/ENAH/NOTCH3/EXT1/WNT5A/BDNF/FOXD1	8
GO:0007264	small GTPase-mediated signal transduction	13/225	500/18888	0.026	2.18261333333333	2.94267667561691	0.00714238321327181	0.0386002152341084	0.0270210933971824	HEG1/SIPA1L1/TGM2/ITGA3/F2R/DLC1/PLK2/KITLG/CDH13/TGFB2/LPAR1/MET/F2RL2	13
GO:0034446	substrate adhesion-dependent cell spreading	5/225	101/18888	0.0495049504950495	4.15577557755776	3.49156475753563	0.00720668973808018	0.0386373926244052	0.0270471184783738	FN1/ACTN4/LAMC1/ANTXR1/GBP1	5
GO:0019065	receptor-mediated endocytosis of virus by host cell	2/225	11/18888	0.181818181818182	15.2630303030303	5.19545611479475	0.00723890824691583	0.0386373926244052	0.0270471184783738	CAV1/CAV2	2
GO:0030167	proteoglycan catabolic process	2/225	11/18888	0.181818181818182	15.2630303030303	5.19545611479475	0.00723890824691583	0.0386373926244052	0.0270471184783738	GPC1/ADAMTS12	2
GO:0031915	positive regulation of synaptic plasticity	2/225	11/18888	0.181818181818182	15.2630303030303	5.19545611479475	0.00723890824691583	0.0386373926244052	0.0270471184783738	MAP1B/PTGS2	2
GO:0032060	bleb assembly	2/225	11/18888	0.181818181818182	15.2630303030303	5.19545611479475	0.00723890824691583	0.0386373926244052	0.0270471184783738	MYLK/LPAR1	2
GO:0044848	biological phase	2/225	11/18888	0.181818181818182	15.2630303030303	5.19545611479475	0.00723890824691583	0.0386373926244052	0.0270471184783738	TGFB2/WNT5A	2
GO:0090178	regulation of establishment of planar polarity involved in neural tube closure	2/225	11/18888	0.181818181818182	15.2630303030303	5.19545611479475	0.00723890824691583	0.0386373926244052	0.0270471184783738	SFRP1/WNT5A	2
GO:2000049	positive regulation of cell-cell adhesion mediated by cadherin	2/225	11/18888	0.181818181818182	15.2630303030303	5.19545611479475	0.00723890824691583	0.0386373926244052	0.0270471184783738	ADAM19/WNT5A	2
GO:0001889	liver development	6/225	143/18888	0.041958041958042	3.52223776223776	3.32424742543797	0.00739054868198598	0.0393857988492854	0.02757102111412	SLC7A5/ERRFI1/E2F7/EGFR/MET/FGF1	6
GO:0008361	regulation of cell size	7/225	188/18888	0.0372340425531915	3.12567375886525	3.2161533912714	0.00742585886687275	0.0395129033533599	0.0276599973712463	FN1/SEMA6B/MAP1B/IL7R/AKT3/WNT5A/BDNF	7
GO:0001841	neural tube formation	5/225	102/18888	0.0490196078431373	4.11503267973856	3.46359859864217	0.00750646816478882	0.0396870301567942	0.0277818903863503	ADM/DLC1/SFRP1/TGFB2/WNT5A	5
GO:2000177	regulation of neural precursor cell proliferation	5/225	102/18888	0.0490196078431373	4.11503267973856	3.46359859864217	0.00750646816478882	0.0396870301567942	0.0277818903863503	VCAN/CDH2/VEGFC/WNT5A/HAPLN3	5
GO:0002011	morphogenesis of an epithelial sheet	4/225	65/18888	0.0615384615384615	5.16594871794872	3.69409617442526	0.00752764435108568	0.0396870301567942	0.0277818903863503	ITGA5/HBEGF/CCN1/WNT5A	4
GO:0030166	proteoglycan biosynthetic process	4/225	65/18888	0.0615384615384615	5.16594871794872	3.69409617442526	0.00752764435108568	0.0396870301567942	0.0277818903863503	EXT1/CHST3/XYLT1/DSEL	4
GO:0033363	secretory granule organization	4/225	65/18888	0.0615384615384615	5.16594871794872	3.69409617442526	0.00752764435108568	0.0396870301567942	0.0277818903863503	SRGN/SERPINE2/F2R/PTPRN	4
GO:0080164	regulation of nitric oxide metabolic process	4/225	65/18888	0.0615384615384615	5.16594871794872	3.69409617442526	0.00752764435108568	0.0396870301567942	0.0277818903863503	CAV1/PTX3/PTGS2/DDAH1	4
GO:1902903	regulation of supramolecular fiber organization	11/225	392/18888	0.0280612244897959	2.3556462585034	2.97805370999821	0.00755670634904468	0.0397794251778718	0.0278465691576689	TPM1/MAP1B/MAP1A/MEGF9/DLC1/SYNPO2/SFRP1/SYNPO/CRYAB/LPAR1/MET	11
GO:0007435	salivary gland morphogenesis	3/225	34/18888	0.0882352941176471	7.40705882352941	4.10561706290398	0.0076037083896174	0.0399050023248109	0.0279344762274977	TGM2/TGFB2/EGFR	3
GO:0110110	positive regulation of animal organ morphogenesis	3/225	34/18888	0.0882352941176471	7.40705882352941	4.10561706290398	0.0076037083896174	0.0399050023248109	0.0279344762274977	SIX1/DKK1/FGF1	3
GO:0070167	regulation of biomineral tissue development	5/225	103/18888	0.0485436893203883	4.07508090614887	3.43598754178209	0.00781482849367456	0.0408885108439907	0.0286229562111585	SRGN/ALOX5/CCN1/FBN2/VDR	5
GO:0099175	regulation of postsynapse organization	5/225	103/18888	0.0485436893203883	4.07508090614887	3.43598754178209	0.00781482849367456	0.0408885108439907	0.0286229562111585	SIPA1L1/CDH2/IL1RAP/LZTS1/WNT5A	5
GO:1903532	positive regulation of secretion by cell	9/225	288/18888	0.03125	2.62333333333333	3.04810202490568	0.00782794846514077	0.0408951004663718	0.0286275691077636	MYH10/SDC1/INHBA/VEGFC/TGFB2/EGFR/F2RL2/OXTR/RASL10B	9
GO:0001756	somitogenesis	4/225	66/18888	0.0606060606060606	5.08767676767677	3.6525624590978	0.00793999981286335	0.0414177297348757	0.0289934223598944	SFRP1/DKK1/WNT5A/FOXC2	4
GO:0009743	response to carbohydrate	8/225	239/18888	0.0334728033472803	2.80993026499303	3.091825960364	0.00805644968007743	0.041961689572367	0.0293742075312729	THBS1/MAP1B/SLC39A14/RPS6KA2/SGCB/PTGS2/PTPRN/MLXIPL	8
GO:0009408	response to heat	5/225	104/18888	0.0480769230769231	4.03589743589744	3.40872327808837	0.0081318905591489	0.042185855551293	0.0295311291913282	THBS1/PTGS2/CRYAB/STAC/FGF1	5
GO:0045598	regulation of fat cell differentiation	6/225	146/18888	0.0410958904109589	3.44986301369863	3.26281374667505	0.00814842801541796	0.042185855551293	0.0295311291913282	ALOX5/TGFB1I1/SFRP1/PTGS2/SIX1/WNT5A	6
GO:0051592	response to calcium ion	6/225	146/18888	0.0410958904109589	3.44986301369863	3.26281374667505	0.00814842801541796	0.042185855551293	0.0295311291913282	THBS1/CAV1/S100A16/SDC1/WNT5A/EGFR	6
GO:0061008	hepaticobiliary system development	6/225	146/18888	0.0410958904109589	3.44986301369863	3.26281374667505	0.00814842801541796	0.042185855551293	0.0295311291913282	SLC7A5/ERRFI1/E2F7/EGFR/MET/FGF1	6
GO:0045577	regulation of B cell differentiation	3/225	35/18888	0.0857142857142857	7.19542857142857	4.02807143498349	0.00824452893662945	0.0425555924752969	0.0297899540682183	MMP14/SFRP1/INHBA	3
GO:0048873	homeostasis of number of cells within a tissue	3/225	35/18888	0.0857142857142857	7.19542857142857	4.02807143498349	0.00824452893662945	0.0425555924752969	0.0297899540682183	FOSL2/F2R/AKT3	3
GO:0034605	cellular response to heat	4/225	67/18888	0.0597014925373134	5.01174129353234	3.6118607131556	0.0083669189874351	0.0431227752895011	0.0301869958904707	THBS1/PTGS2/STAC/FGF1	4
GO:0071356	cellular response to tumor necrosis factor	8/225	241/18888	0.033195020746888	2.78661134163209	3.06489883225514	0.00844977099384504	0.0431947215911328	0.030237360058758	THBS1/ACTN4/CYP1B1/TNFRSF21/EXT1/SFRP1/ADAMTS12/GBP1	8
GO:0110020	regulation of actomyosin structure organization	5/225	105/18888	0.0476190476190476	3.99746031746032	3.38179777273028	0.0084577731076372	0.0431947215911328	0.030237360058758	TPM1/DLC1/SFRP1/LPAR1/MET	5
GO:1905477	positive regulation of protein localization to membrane	5/225	105/18888	0.0476190476190476	3.99746031746032	3.38179777273028	0.0084577731076372	0.0431947215911328	0.030237360058758	ITGA3/EPHA2/MTCL1/EGFR/STAC	5
GO:0001553	luteinization	2/225	12/18888	0.166666666666667	13.9911111111111	4.94269664954636	0.00861890036389193	0.0431947215911328	0.030237360058758	INHBA/PTPRN	2
GO:0001765	membrane raft assembly	2/225	12/18888	0.166666666666667	13.9911111111111	4.94269664954636	0.00861890036389193	0.0431947215911328	0.030237360058758	CAV1/CAV2	2
GO:0007320	insemination	2/225	12/18888	0.166666666666667	13.9911111111111	4.94269664954636	0.00861890036389193	0.0431947215911328	0.030237360058758	SERPINE2/OXTR	2
GO:0007494	midgut development	2/225	12/18888	0.166666666666667	13.9911111111111	4.94269664954636	0.00861890036389193	0.0431947215911328	0.030237360058758	WNT5A/EGFR	2
GO:0010749	regulation of nitric oxide mediated signal transduction	2/225	12/18888	0.166666666666667	13.9911111111111	4.94269664954636	0.00861890036389193	0.0431947215911328	0.030237360058758	THBS1/EGFR	2
GO:0033629	negative regulation of cell adhesion mediated by integrin	2/225	12/18888	0.166666666666667	13.9911111111111	4.94269664954636	0.00861890036389193	0.0431947215911328	0.030237360058758	SERPINE1/CYP1B1	2
GO:0044857	plasma membrane raft organization	2/225	12/18888	0.166666666666667	13.9911111111111	4.94269664954636	0.00861890036389193	0.0431947215911328	0.030237360058758	CAV1/CAV2	2
GO:0051798	positive regulation of hair follicle development	2/225	12/18888	0.166666666666667	13.9911111111111	4.94269664954636	0.00861890036389193	0.0431947215911328	0.030237360058758	TGFB2/WNT5A	2
GO:0060707	trophoblast giant cell differentiation	2/225	12/18888	0.166666666666667	13.9911111111111	4.94269664954636	0.00861890036389193	0.0431947215911328	0.030237360058758	NR2F2/E2F7	2
GO:0060788	ectodermal placode formation	2/225	12/18888	0.166666666666667	13.9911111111111	4.94269664954636	0.00861890036389193	0.0431947215911328	0.030237360058758	SIX1/TBX2	2
GO:0070327	thyroid hormone transport	2/225	12/18888	0.166666666666667	13.9911111111111	4.94269664954636	0.00861890036389193	0.0431947215911328	0.030237360058758	SLC7A5/SLC16A10	2
GO:0071697	ectodermal placode morphogenesis	2/225	12/18888	0.166666666666667	13.9911111111111	4.94269664954636	0.00861890036389193	0.0431947215911328	0.030237360058758	SIX1/TBX2	2
GO:0090177	establishment of planar polarity involved in neural tube closure	2/225	12/18888	0.166666666666667	13.9911111111111	4.94269664954636	0.00861890036389193	0.0431947215911328	0.030237360058758	SFRP1/WNT5A	2
GO:0097084	vascular associated smooth muscle cell development	2/225	12/18888	0.166666666666667	13.9911111111111	4.94269664954636	0.00861890036389193	0.0431947215911328	0.030237360058758	ADM/SGCB	2
GO:1902043	positive regulation of extrinsic apoptotic signaling pathway via death domain receptors	2/225	12/18888	0.166666666666667	13.9911111111111	4.94269664954636	0.00861890036389193	0.0431947215911328	0.030237360058758	THBS1/SFRP1	2
GO:1905809	negative regulation of synapse organization	2/225	12/18888	0.166666666666667	13.9911111111111	4.94269664954636	0.00861890036389193	0.0431947215911328	0.030237360058758	DKK1/WNT5A	2
GO:0032526	response to retinoic acid	5/225	106/18888	0.0471698113207547	3.95974842767296	3.35520325333715	0.00879259375781265	0.0440012529418549	0.0308019517021838	TNC/IGFBP7/DKK1/WNT5A/TBX2	5
GO:0002068	glandular epithelial cell development	3/225	36/18888	0.0833333333333333	6.99555555555556	3.95352043189618	0.00891618390416671	0.044426303614981	0.0310994975543874	CDH2/WNT5A/RARB	3
GO:0051968	positive regulation of synaptic transmission, glutamatergic	3/225	36/18888	0.0833333333333333	6.99555555555556	3.95352043189618	0.00891618390416671	0.044426303614981	0.0310994975543874	PTGS2/EGFR/OXTR	3
GO:1904385	cellular response to angiotensin	3/225	36/18888	0.0833333333333333	6.99555555555556	3.95352043189618	0.00891618390416671	0.044426303614981	0.0310994975543874	CAV1/FAT1/INHBA	3
GO:2000377	regulation of reactive oxygen species metabolic process	6/225	149/18888	0.0402684563758389	3.38040268456376	3.20296638783924	0.00896067017820484	0.0445835364710682	0.0312095643937475	THBS1/ALOX5/CYP1B1/STK17A/CRYAB/EGFR	6
GO:1901655	cellular response to ketone	5/225	107/18888	0.0467289719626168	3.92274143302181	3.32893219901572	0.00913646896180803	0.0453927161099627	0.0317760099035732	TNC/CYP1B1/SFRP1/EGFR/TBX2	5
GO:0090257	regulation of muscle system process	8/225	245/18888	0.0326530612244898	2.7411156462585	3.01186000765333	0.00927940960345212	0.0460365529679179	0.0322267114285736	TPM1/IGFBP5/CAV1/F2R/SMAD7/PTGS2/STC1/OXTR	8
GO:0002052	positive regulation of neuroblast proliferation	3/225	37/18888	0.0810810810810811	6.80648648648649	3.88176380454114	0.00961897336265434	0.0473127248993326	0.0331200629485193	VCAN/VEGFC/HAPLN3	3
GO:0007431	salivary gland development	3/225	37/18888	0.0810810810810811	6.80648648648649	3.88176380454114	0.00961897336265434	0.0473127248993326	0.0331200629485193	TGM2/TGFB2/EGFR	3
GO:0031076	embryonic camera-type eye development	3/225	37/18888	0.0810810810810811	6.80648648648649	3.88176380454114	0.00961897336265434	0.0473127248993326	0.0331200629485193	HIPK2/WNT5A/TBX2	3
GO:0048730	epidermis morphogenesis	3/225	37/18888	0.0810810810810811	6.80648648648649	3.88176380454114	0.00961897336265434	0.0473127248993326	0.0331200629485193	IGFBP5/EXT1/TGFB2	3
GO:0060392	negative regulation of SMAD protein signal transduction	3/225	37/18888	0.0810810810810811	6.80648648648649	3.88176380454114	0.00961897336265434	0.0473127248993326	0.0331200629485193	SMAD7/SMAD6/DKK1	3
GO:0071276	cellular response to cadmium ion	3/225	37/18888	0.0810810810810811	6.80648648648649	3.88176380454114	0.00961897336265434	0.0473127248993326	0.0331200629485193	MT2A/EGFR/MT1E	3
GO:0043087	regulation of GTPase activity	9/225	298/18888	0.0302013422818792	2.53530201342282	2.93321757026579	0.00966284903756037	0.0474608311702395	0.0332237409553545	SIPA1L1/TGM2/F2R/THY1/EPHA2/SFRP1/SH3BP4/CAV2/MET	9
GO:0051924	regulation of calcium ion transport	8/225	247/18888	0.0323886639676113	2.71892037786775	2.98573772003131	0.00971633853783475	0.0476217076146256	0.0333363583955112	AHNAK/CAV1/F2R/THY1/PTGS2/MYLK/STC1/STAC	8
GO:0043627	response to estrogen	4/225	70/18888	0.0571428571428571	4.79695238095238	3.49445505964416	0.00973703708477699	0.0476217076146256	0.0333363583955112	MMP14/CAV1/SFRP1/SMAD6	4
GO:0050918	positive chemotaxis	4/225	70/18888	0.0571428571428571	4.79695238095238	3.49445505964416	0.00973703708477699	0.0476217076146256	0.0333363583955112	VEGFC/CDH13/WNT5A/MET	4
GO:0002526	acute inflammatory response	5/225	109/18888	0.0458715596330275	3.85076452599388	3.27733159737883	0.00985184278121358	0.0480468937901336	0.0336339991026915	FN1/FCGR3A/EXT1/OSMR/PTGS2	5
GO:0061387	regulation of extent of cell growth	5/225	109/18888	0.0458715596330275	3.85076452599388	3.27733159737883	0.00985184278121358	0.0480468937901336	0.0336339991026915	FN1/SEMA6B/MAP1B/WNT5A/BDNF	5
GO:0007175	negative regulation of epidermal growth factor-activated receptor activity	2/225	13/18888	0.153846153846154	12.9148717948718	4.71845253716383	0.0101065610561392	0.0489430091595057	0.0342613017470834	ERRFI1/GPRC5A	2
GO:0061029	eyelid development in camera-type eye	2/225	13/18888	0.153846153846154	12.9148717948718	4.71845253716383	0.0101065610561392	0.0489430091595057	0.0342613017470834	INHBA/EGFR	2
GO:0061430	bone trabecula morphogenesis	2/225	13/18888	0.153846153846154	12.9148717948718	4.71845253716383	0.0101065610561392	0.0489430091595057	0.0342613017470834	FBN2/SFRP1	2
GO:0075509	endocytosis involved in viral entry into host cell	2/225	13/18888	0.153846153846154	12.9148717948718	4.71845253716383	0.0101065610561392	0.0489430091595057	0.0342613017470834	CAV1/CAV2	2
GO:0098693	regulation of synaptic vesicle cycle	2/225	13/18888	0.153846153846154	12.9148717948718	4.71845253716383	0.0101065610561392	0.0489430091595057	0.0342613017470834	LPAR1/RAB3B	2
GO:0050729	positive regulation of inflammatory response	6/225	153/18888	0.0392156862745098	3.29202614379085	3.12550684916292	0.0101317337129946	0.0489960979556879	0.034298465200999	S100A9/SERPINE1/ETS1/OSMR/PTGS2/WNT5A	6
GO:0071347	cellular response to interleukin-1	5/225	110/18888	0.0454545454545455	3.81575757575758	3.2519881744347	0.010223568132806	0.0493709564732703	0.0345608753184787	IL1RAP/IL1R1/SFRP1/ADAMTS12/GBP1	5
GO:0031952	regulation of protein autophosphorylation	3/225	38/18888	0.0789473684210526	6.62736842105263	3.81261973326887	0.0103531728343309	0.049649151505943	0.0347556186357087	CAV1/ERRFI1/VEGFC	3
GO:0032965	regulation of collagen biosynthetic process	3/225	38/18888	0.0789473684210526	6.62736842105263	3.81261973326887	0.0103531728343309	0.049649151505943	0.0347556186357087	F2R/INHBA/SERPINB7	3
GO:0045823	positive regulation of heart contraction	3/225	38/18888	0.0789473684210526	6.62736842105263	3.81261973326887	0.0103531728343309	0.049649151505943	0.0347556186357087	TPM1/ADM/TGFB2	3
GO:0046688	response to copper ion	3/225	38/18888	0.0789473684210526	6.62736842105263	3.81261973326887	0.0103531728343309	0.049649151505943	0.0347556186357087	LOXL2/MT2A/MT1E	3
GO:0048854	brain morphogenesis	3/225	38/18888	0.0789473684210526	6.62736842105263	3.81261973326887	0.0103531728343309	0.049649151505943	0.0347556186357087	CDH2/AKT3/WNT5A	3
GO:0097530	granulocyte migration	6/225	154/18888	0.038961038961039	3.27064935064935	3.10654176189422	0.0104407217995542	0.0499994566178651	0.0350008407695581	S100A9/THBS1/ADGRE2/IL1R1/TGFB2/TREM1	6

## Sheet: XVIVOvsD0
XVIVO (d3) pathway enrichment versus fresh (d0)
ID	Description	GeneRatio	BgRatio	RichFactor	FoldEnrichment	zScore	pvalue	p.adjust	qvalue	geneID
GO:0009615	response to virus	13/66	409/18888	0.0317848410757946	9.09624360969104	9.80226776802146	1.37594889540574e-09	1.95935122705777e-06	1.68010601965332e-06	MX1/LGALS9/OAS3/OAS2/IFIT1/OAS1/MX2/NFKB1/IFI44L/IFIT3/TNFAIP3/IRF9/USP18	13
GO:0051607	defense response to virus	11/66	307/18888	0.0358306188925081	10.2540716612378	9.6802835294888	8.4875553851451e-09	6.04313943422331e-06	5.18187591935174e-06	MX1/OAS3/OAS2/IFIT1/OAS1/MX2/IFI44L/IFIT3/TNFAIP3/IRF9/USP18	11
GO:0045824	negative regulation of innate immune response	6/66	88/18888	0.0681818181818182	19.5123966942149	10.3073169985102	6.24870271040379e-07	0.000238587363092848	0.000204584078346913	LGALS9/PARP14/OAS3/OAS1/TNFAIP3/USP18	6
GO:0034340	response to type I interferon	6/66	90/18888	0.0666666666666667	19.0787878787879	10.1801766623879	7.14000302674324e-07	0.000238587363092848	0.000204584078346913	MX1/OAS3/OAS2/IFIT1/OAS1/USP18	6
GO:0140374	antiviral innate immune response	5/66	50/18888	0.1	28.6181818181818	11.5793255355124	8.37736527713653e-07	0.000238587363092848	0.000204584078346913	MX1/IFIT1/OAS1/IFIT3/USP18	5
GO:0045071	negative regulation of viral genome replication	5/66	55/18888	0.0909090909090909	26.0165289256198	11.0019385665696	1.35708129439847e-06	0.000322080627203903	0.000276177947631969	MX1/OAS3/OAS2/IFIT1/OAS1	5
GO:0002832	negative regulation of response to biotic stimulus	6/66	119/18888	0.0504201680672269	14.4293353705118	8.70217888424848	3.67717174041661e-06	0.000748041794050466	0.000641431461486206	LGALS9/PARP14/OAS3/OAS1/TNFAIP3/USP18	6
GO:0009165	nucleotide biosynthetic process	8/66	293/18888	0.0273037542662116	7.81383803909401	6.96062278253557	8.024406054168e-06	0.00133419586032576	0.00114404730778968	ND2/ND1/ND4L/PARP10/CMPK2/ATP8/PFAS/NPPA	8
GO:1901293	nucleoside phosphate biosynthetic process	8/66	295/18888	0.0271186440677966	7.76086286594761	6.93041072922892	8.43241765655326e-06	0.00133419586032576	0.00114404730778968	ND2/ND1/ND4L/PARP10/CMPK2/ATP8/PFAS/NPPA	8
GO:1903900	regulation of viral life cycle	6/66	143/18888	0.041958041958042	12.0076287349015	7.82419459110869	1.06003979050741e-05	0.00140074475367552	0.00120111170480751	MX1/LGALS9/OAS3/OAS2/IFIT1/OAS1	6
GO:0071357	cellular response to type I interferon	5/66	84/18888	0.0595238095238095	17.034632034632	8.7215584017112	1.11395816411666e-05	0.00140074475367552	0.00120111170480751	OAS3/OAS2/IFIT1/OAS1/USP18	5
GO:0045069	regulation of viral genome replication	5/66	85/18888	0.0588235294117647	16.8342245989305	8.66389667087144	1.18040288231083e-05	0.00140074475367552	0.00120111170480751	MX1/OAS3/OAS2/IFIT1/OAS1	5
GO:0071639	positive regulation of monocyte chemotactic protein-1 production	3/66	15/18888	0.2	57.2363636363636	12.9021760480409	1.79933989705954e-05	0.00186184188185942	0.00159649363021654	LGALS9/OAS3/OAS1	3
GO:0048525	negative regulation of viral process	5/66	93/18888	0.0537634408602151	15.386119257087	8.23539698031368	1.83046252429999e-05	0.00186184188185942	0.00159649363021654	MX1/OAS3/OAS2/IFIT1/OAS1	5
GO:0050792	regulation of viral process	6/66	168/18888	0.0357142857142857	10.2207792207792	7.10869556410518	2.64577841246784e-05	0.00251172563956947	0.00215375646207909	MX1/LGALS9/OAS3/OAS2/IFIT1/OAS1	6
GO:0006164	purine nucleotide biosynthetic process	7/66	256/18888	0.02734375	7.82528409090909	6.51075796849828	3.04945906797527e-05	0.00271401857049799	0.00232721876240218	ND2/ND1/ND4L/PARP10/ATP8/PFAS/NPPA	7
GO:0072522	purine-containing compound biosynthetic process	7/66	264/18888	0.0265151515151515	7.58815426997245	6.38336702054661	3.70984680867912e-05	0.00274896679966632	0.00235718619723014	ND2/ND1/ND4L/PARP10/ATP8/PFAS/NPPA	7
GO:0140888	interferon-mediated signaling pathway	5/66	108/18888	0.0462962962962963	13.2491582491582	7.55946224923638	3.77093603002918e-05	0.00274896679966632	0.00235718619723014	PARP14/OAS3/OAS2/OAS1/USP18	5
GO:0032760	positive regulation of tumor necrosis factor production	5/66	109/18888	0.0458715596330275	13.1276063386155	7.51921811245315	3.94162955460813e-05	0.00274896679966632	0.00235718619723014	LPL/LGALS9/OAS3/OAS2/OAS1	5
GO:0072567	chemokine (C-X-C motif) ligand 2 production	3/66	20/18888	0.15	42.9272727272727	11.108853792343	4.45221828801363e-05	0.00274896679966632	0.00235718619723014	LPL/OAS3/OAS1	3
GO:2000341	regulation of chemokine (C-X-C motif) ligand 2 production	3/66	20/18888	0.15	42.9272727272727	11.108853792343	4.45221828801363e-05	0.00274896679966632	0.00235718619723014	LPL/OAS3/OAS1	3
GO:1903557	positive regulation of tumor necrosis factor superfamily cytokine production	5/66	113/18888	0.0442477876106195	12.66291230893	7.36337353995312	4.68510802167894e-05	0.00274896679966632	0.00235718619723014	LPL/LGALS9/OAS3/OAS2/OAS1	5
GO:0032640	tumor necrosis factor production	6/66	189/18888	0.0317460317460317	9.08513708513708	6.6149973192822	5.11745075586881e-05	0.00274896679966632	0.00235718619723014	LPL/LGALS9/OAS3/OAS2/OAS1/TNFAIP3	6
GO:0032680	regulation of tumor necrosis factor production	6/66	189/18888	0.0317460317460317	9.08513708513708	6.6149973192822	5.11745075586881e-05	0.00274896679966632	0.00235718619723014	LPL/LGALS9/OAS3/OAS2/OAS1/TNFAIP3	6
GO:0071605	monocyte chemotactic protein-1 production	3/66	21/18888	0.142857142857143	40.8831168831169	10.8284896883451	5.18128653124669e-05	0.00274896679966632	0.00235718619723014	LGALS9/OAS3/OAS1	3
GO:0071637	regulation of monocyte chemotactic protein-1 production	3/66	21/18888	0.142857142857143	40.8831168831169	10.8284896883451	5.18128653124669e-05	0.00274896679966632	0.00235718619723014	LGALS9/OAS3/OAS1	3
GO:0001818	negative regulation of cytokine production	8/66	381/18888	0.020997375328084	6.00906704843713	5.84886899085449	5.26936641936721e-05	0.00274896679966632	0.00235718619723014	SIGLEC1/LGALS9/OAS3/OAS1/NFKB1/RGCC/TNFAIP3/XAF1	8
GO:0050777	negative regulation of immune response	6/66	194/18888	0.0309278350515464	8.85098406747891	6.50870240929562	5.91687184463648e-05	0.00274896679966632	0.00235718619723014	LGALS9/PARP14/OAS3/OAS1/TNFAIP3/USP18	6
GO:0071706	tumor necrosis factor superfamily cytokine production	6/66	194/18888	0.0309278350515464	8.85098406747891	6.50870240929562	5.91687184463648e-05	0.00274896679966632	0.00235718619723014	LPL/LGALS9/OAS3/OAS2/OAS1/TNFAIP3	6
GO:1903555	regulation of tumor necrosis factor superfamily cytokine production	6/66	194/18888	0.0309278350515464	8.85098406747891	6.50870240929562	5.91687184463648e-05	0.00274896679966632	0.00235718619723014	LPL/LGALS9/OAS3/OAS2/OAS1/TNFAIP3	6
GO:0032069	regulation of nuclease activity	3/66	22/18888	0.136363636363636	39.0247933884297	10.5671740750682	5.98440806107135e-05	0.00274896679966632	0.00235718619723014	OAS3/OAS2/OAS1	3
GO:0031348	negative regulation of defense response	7/66	291/18888	0.0240549828178694	6.88409871915027	5.98998276428751	6.86331054127573e-05	0.0030541731908677	0.00261889481180258	LGALS9/PARP14/OAS3/OAS1/NFKB1/TNFAIP3/USP18	7
GO:0032479	regulation of type I interferon production	5/66	124/18888	0.0403225806451613	11.5395894428152	6.97256220732296	7.29637970849298e-05	0.00305589550143941	0.00262037166001606	SIGLEC1/OAS3/OAS2/OAS1/XAF1	5
GO:0032606	type I interferon production	5/66	124/18888	0.0403225806451613	11.5395894428152	6.97256220732296	7.29637970849298e-05	0.00305589550143941	0.00262037166001606	SIGLEC1/OAS3/OAS2/OAS1/XAF1	5
GO:0060339	negative regulation of type I interferon-mediated signaling pathway	3/66	24/18888	0.125	35.7727272727273	10.0936456612684	7.82601040770505e-05	0.00311384720378598	0.00267006413098147	OAS3/OAS1/USP18	3
GO:0009142	nucleoside triphosphate biosynthetic process	5/66	126/18888	0.0396825396825397	11.3564213564214	6.90678586848472	7.87208562754883e-05	0.00311384720378598	0.00267006413098147	ND2/ND1/ND4L/CMPK2/ATP8	5
GO:0019079	viral genome replication	5/66	129/18888	0.0387596899224806	11.092318534179	6.81085345796929	8.80054534522904e-05	0.00330971616727853	0.00283801800269301	MX1/OAS3/OAS2/IFIT1/OAS1	5
GO:0042776	proton motive force-driven mitochondrial ATP synthesis	4/66	67/18888	0.0597014925373134	17.0854816824966	7.81035362887759	8.83210774976013e-05	0.00330971616727853	0.00283801800269301	ND2/ND1/ND4L/ATP8	4
GO:0009152	purine ribonucleotide biosynthetic process	6/66	211/18888	0.028436018957346	8.13787160706592	6.17414711469568	9.41137462126819e-05	0.00343635832325279	0.00294661121745509	ND2/ND1/ND4L/ATP8/PFAS/NPPA	6
GO:0032722	positive regulation of chemokine production	4/66	72/18888	0.0555555555555556	15.8989898989899	7.50032349253394	0.00011700506068736	0.00411306784054223	0.00352687662258204	LPL/LGALS9/OAS3/OAS1	4
GO:0016032	viral process	8/66	428/18888	0.0186915887850467	5.34919286321155	5.38933619333657	0.000118424003835837	0.00411306784054223	0.00352687662258204	SIGLEC1/MX1/LGALS9/OAS3/OAS2/IFIT1/OAS1/PARP10	8
GO:0019058	viral life cycle	7/66	319/18888	0.0219435736677116	6.27985180963237	5.63175029028701	0.000121708733722276	0.00412650563858382	0.00353839927613633	SIGLEC1/MX1/LGALS9/OAS3/OAS2/IFIT1/OAS1	7
GO:0009260	ribonucleotide biosynthetic process	6/66	226/18888	0.0265486725663717	7.59774738535801	5.90869242714182	0.000137082452572824	0.0045396607549698	0.00389267184784518	ND2/ND1/ND4L/ATP8/PFAS/NPPA	6
GO:0015986	proton motive force-driven ATP synthesis	4/66	76/18888	0.0526315789473684	15.0622009569378	7.27383063162283	0.00014439397662792	0.0046731141526854	0.0040071055714925	ND2/ND1/ND4L/ATP8	4
GO:0046390	ribose phosphate biosynthetic process	6/66	233/18888	0.0257510729613734	7.36948888021849	5.7930261773115	0.000161839052805486	0.00512130691544472	0.00439142225156407	ND2/ND1/ND4L/ATP8/PFAS/NPPA	6
GO:0032682	negative regulation of chemokine production	3/66	31/18888	0.0967741935483871	27.6950146627566	8.80836461322917	0.000170791797138442	0.00528711998098134	0.00453360376843462	LGALS9/OAS3/OAS1	3
GO:0060337	type I interferon-mediated signaling pathway	4/66	83/18888	0.0481927710843374	13.7918948521358	6.91604533771275	0.000203063772259163	0.00615240024887336	0.00527556496798721	OAS3/OAS2/OAS1/USP18	4
GO:0071353	cellular response to interleukin-4	3/66	34/18888	0.0882352941176471	25.2513368983957	8.38096381142033	0.000225671657483627	0.00669492583868094	0.00574077023423262	FASN/PARP14/DCSTAMP	3
GO:0070670	response to interleukin-4	3/66	37/18888	0.0810810810810811	23.2039312039312	8.00541981362957	0.000290841138075257	0.00845219960447277	0.00724759871465731	FASN/PARP14/DCSTAMP	3
GO:0009141	nucleoside triphosphate metabolic process	6/66	266/18888	0.0225563909774436	6.45522898154477	5.30592632382947	0.000330230943119907	0.00940497726005495	0.00806458724250721	ND2/ND1/ND4L/CMPK2/ATP8/SLC2A6	6
GO:0001960	negative regulation of cytokine-mediated signaling pathway	4/66	96/18888	0.0416666666666667	11.9242424242424	6.35420200403516	0.000354821498960766	0.00990717283372804	0.00849521029503588	PARP14/OAS3/OAS1/USP18	4
GO:0032728	positive regulation of interferon-beta production	3/66	40/18888	0.075	21.4636363636364	7.6718612954546	0.000367064520655629	0.0100519207194926	0.00861932882511194	OAS3/OAS2/OAS1	3
GO:0001959	regulation of cytokine-mediated signaling pathway	5/66	177/18888	0.0282485875706215	8.08423215202876	5.60727029981864	0.000384459110657923	0.0103296183693751	0.00885744922270488	PARP14/OAS3/OAS1/TNFAIP3/USP18	5
GO:0006754	ATP biosynthetic process	4/66	101/18888	0.0396039603960396	11.3339333933393	6.16620842929974	0.00043044067521234	0.0111445003909522	0.00955619489466629	ND2/ND1/ND4L/ATP8	4
GO:0060761	negative regulation of response to cytokine stimulus	4/66	101/18888	0.0396039603960396	11.3339333933393	6.16620842929974	0.00043044067521234	0.0111445003909522	0.00955619489466629	PARP14/OAS3/OAS1/USP18	4
GO:0032642	regulation of chemokine production	4/66	104/18888	0.0384615384615385	11.006993006993	6.05963966265416	0.000480971791301003	0.0122304255502255	0.0104873548479166	LPL/LGALS9/OAS3/OAS1	4
GO:0032602	chemokine production	4/66	105/18888	0.0380952380952381	10.9021645021645	6.0250808709391	0.000498716012776391	0.0124591509156769	0.0106834824528276	LPL/LGALS9/OAS3/OAS1	4
GO:0060759	regulation of response to cytokine stimulus	5/66	189/18888	0.0264550264550265	7.57094757094757	5.37613649703814	0.000518704978492406	0.0125664634257626	0.0107755008677444	PARP14/OAS3/OAS1/TNFAIP3/USP18	5
GO:0060338	regulation of type I interferon-mediated signaling pathway	3/66	45/18888	0.0666666666666667	19.0787878787879	7.18987128114829	0.000520661054859547	0.0125664634257626	0.0107755008677444	OAS3/OAS1/USP18	3
GO:0009206	purine ribonucleoside triphosphate biosynthetic process	4/66	112/18888	0.0357142857142857	10.2207792207792	5.79556351826829	0.0006362331783551	0.0150999340996277	0.0129479032788056	ND2/ND1/ND4L/ATP8	4
GO:0009145	purine nucleoside triphosphate biosynthetic process	4/66	113/18888	0.0353982300884956	10.130329847144	5.76442893736138	0.000657861879204213	0.0153573002620787	0.0131685898166849	ND2/ND1/ND4L/ATP8	4
GO:0006120	mitochondrial electron transport, NADH to ubiquinone	3/66	51/18888	0.0588235294117647	16.8342245989305	6.70496620779828	0.000752778255267242	0.0172896167016218	0.0148255140256367	ND2/ND1/ND4L	3
GO:0009201	ribonucleoside triphosphate biosynthetic process	4/66	118/18888	0.0338983050847458	9.70107858243452	5.61438940965854	0.000773891166910713	0.0174923971695374	0.014999394379556	ND2/ND1/ND4L/ATP8	4
GO:0009150	purine ribonucleotide metabolic process	7/66	446/18888	0.015695067264574	4.49164288626172	4.41889633131424	0.000915111481834519	0.0203612304708181	0.0174593637981586	ND2/ND1/ND4L/ATP8/PFAS/SLC2A6/NPPA	7
GO:0046034	ATP metabolic process	5/66	220/18888	0.0227272727272727	6.50413223140496	4.8626372936152	0.00102799503142015	0.0224609832328693	0.019259861435636	ND2/ND1/ND4L/ATP8/SLC2A6	5
GO:0032102	negative regulation of response to external stimulus	7/66	456/18888	0.0153508771929825	4.39314194577352	4.34328963747905	0.00104102871725377	0.0224609832328693	0.019259861435636	LGALS9/PARP14/OAS3/OAS1/NFKB1/TNFAIP3/USP18	7
GO:0032608	interferon-beta production	3/66	59/18888	0.0508474576271186	14.5516178736518	6.17339546376451	0.00115196546509451	0.0241235120925673	0.0206854479800252	OAS3/OAS2/OAS1	3
GO:0032648	regulation of interferon-beta production	3/66	59/18888	0.0508474576271186	14.5516178736518	6.17339546376451	0.00115196546509451	0.0241235120925673	0.0206854479800252	OAS3/OAS2/OAS1	3
GO:0009259	ribonucleotide metabolic process	7/66	466/18888	0.0150214592274678	4.29886851346079	4.26982571568672	0.00118024134997946	0.0243574446720398	0.0208860406708798	ND2/ND1/ND4L/ATP8/PFAS/SLC2A6/NPPA	7
GO:0019693	ribose phosphate metabolic process	7/66	480/18888	0.0145833333333333	4.17348484848485	4.17036741320555	0.00139931252102203	0.0284660147133624	0.024409060517076	ND2/ND1/ND4L/ATP8/PFAS/SLC2A6/NPPA	7
GO:0009205	purine ribonucleoside triphosphate metabolic process	5/66	244/18888	0.0204918032786885	5.86438152011922	4.52870017921098	0.00162533079601582	0.0325981838524862	0.0279523161360763	ND2/ND1/ND4L/ATP8/SLC2A6	5
GO:0006119	oxidative phosphorylation	4/66	148/18888	0.027027027027027	7.73464373464374	4.87058653868741	0.00178979526004438	0.0352658223086618	0.0302397648418448	ND2/ND1/ND4L/ATP8	4
GO:0009144	purine nucleoside triphosphate metabolic process	5/66	250/18888	0.02	5.72363636363636	4.45212532779367	0.00180786869981202	0.0352658223086618	0.0302397648418448	ND2/ND1/ND4L/ATP8/SLC2A6	5
GO:0009199	ribonucleoside triphosphate metabolic process	5/66	251/18888	0.0199203187250996	5.70083303151032	4.43960423821842	0.00183969567176058	0.0354017113052306	0.0303562870446981	ND2/ND1/ND4L/ATP8/SLC2A6	5
GO:0010744	positive regulation of macrophage derived foam cell differentiation	2/66	19/18888	0.105263157894737	30.1244019138756	7.52107548133016	0.00197896806600346	0.0375740070131856	0.0322189888640563	LPL/NFKB1	2
GO:0032481	positive regulation of type I interferon production	3/66	73/18888	0.0410958904109589	11.760896637609	5.45479397302368	0.00212857813951659	0.0398828325088373	0.0341987623523442	OAS3/OAS2/OAS1	3

## Sheet: RPMI+FCSvsD0
RPMI+FCS (d3) pathway enrichment versus fresh (d0)
ID	Description	GeneRatio	BgRatio	RichFactor	FoldEnrichment	zScore	pvalue	p.adjust	qvalue	geneID
GO:0007044	cell-substrate junction assembly	14/377	96/18888	0.145833333333333	7.30636604774536	8.8402697034851	6.80786213646854e-09	2.65098151594085e-05	2.19786454447885e-05	FN1/ACTN1/PLEC/THBS1/LAMC1/ITGA5/LIMS1/VCL/FERMT2/CDH11/TNS1/DLC1/PHLDB2/ITGA2	14
GO:0150115	cell-substrate junction organization	14/377	103/18888	0.135922330097087	6.80981689886946	8.43747857339172	1.7252781824952e-08	3.35911662131815e-05	2.78496220300673e-05	FN1/ACTN1/PLEC/THBS1/LAMC1/ITGA5/LIMS1/VCL/FERMT2/CDH11/TNS1/DLC1/PHLDB2/ITGA2	14
GO:0001503	ossification	29/377	446/18888	0.0650224215246637	3.25767506036564	6.88592171391445	2.72850670470098e-08	3.54160170270187e-05	2.93625616256768e-05	TPM4/DHX9/SYNCRIP/DDX21/TNC/LOX/FBN2/IGFBP5/MYBBP1A/CRIM1/FERMT2/CDH11/TNFRSF11A/EXT1/PPARGC1B/SLC8A1/EPHA2/FHL2/TUFT1/CBS/XYLT1/VEGFC/DKK1/SCUBE3/EGFR/PHOSPHO1/GLI2/STC1/FOXC2	29
GO:0042060	wound healing	28/377	430/18888	0.0651162790697674	3.26237739806304	6.77242470354877	4.63266642009026e-08	4.50990075995787e-05	3.73904945010969e-05	FN1/MYH9/FLNA/PLEC/THBS1/AHNAK/SERPINE1/TPM1/ITGA5/VCL/CNN2/MYOF/UBASH3B/DCBLD2/FERMT2/CAV1/SERPINE2/EXT1/PAPSS2/PHLDB2/KANK1/MYLK/TGFB2/PEAR1/F2RL2/ITGA2/FOXC2/FGF1	28
GO:0001667	ameboidal-type cell migration	30/377	498/18888	0.0602409638554217	3.01812022626314	6.5134047521292	8.50788097933705e-08	6.62593770670769e-05	5.4934044133951e-05	FN1/MYH9/PLEC/THBS1/CAP1/PXN/ITGA4/ANLN/LOXL2/AGO2/SMURF2/ITGA3/ACTA2/AKAP12/TNS1/CDH2/ETS1/EPHA2/PAXIP1/NR2F2/KITLG/KANK1/VEGFC/TGFB2/MET/DAAM2/STC1/ITGA2/FOXC2/FGF1	30
GO:0003382	epithelial cell morphogenesis	8/377	34/18888	0.235294117647059	11.788422530816	8.98530615506879	2.69770528964648e-07	0.000175081073298057	0.000145155475848171	FLNB/HEG1/PALLD/FAT1/SIPA1L3/FRMD6/MET/STC1	8
GO:0002064	epithelial cell development	18/377	216/18888	0.0833333333333333	4.17506631299735	6.69763507884834	3.64762770337883e-07	0.000202912318242245	0.00016822968671072	FLNA/MSN/PLEC/VCL/FLNB/HEG1/PALLD/FAT1/ACTA2/RAPGEF2/CDH2/SIPA1L3/FRMD6/EPHA2/MET/S1PR3/STC1/FOXC2	18
GO:0007015	actin filament organization	27/377	467/18888	0.0578158458244111	2.89661988310737	5.92269492610046	8.55879087598039e-07	0.000416599145888345	0.000345392258113577	FLNA/TPM4/ACTN1/PLEC/CAP1/TPM1/CNN2/PXN/CALD1/SPTBN1/IQGAP3/PLEKHG2/LIMA1/MICAL2/FERMT2/MYO19/FAT1/CDC42EP3/PPARGC1B/DLC1/PHLDB2/SPTBN5/KANK1/LPAR1/MICAL3/MET/DAAM2	27
GO:0031589	cell-substrate adhesion	23/377	359/18888	0.064066852367688	3.2098002852013	6.0326965959655	1.00075338427943e-06	0.000432992630931568	0.00035898369936667	FN1/FLNA/ACTN1/THBS1/ACTN4/SERPINE1/LAMC1/ITGA5/LIMS1/VCL/PXN/CCDC80/ITGA4/FERMT2/CDH11/ITGA3/ANTXR1/DLC1/PHLDB2/KANK1/GBP1/ITGA10/ITGA2	23
GO:0033627	cell adhesion mediated by integrin	11/377	88/18888	0.125	6.26259946949602	7.06154862418758	1.40136710446466e-06	0.00054569235047854	0.000452420306251907	SERPINE1/ITGA5/ITGA4/FBN1/ITGA3/EXT1/EPHA2/TGFB2/ITGA10/ITGA2/FOXC2	11
GO:0045740	positive regulation of DNA replication	8/377	43/18888	0.186046511627907	9.32107828018012	7.79566179239057	1.84179909463959e-06	0.000651996879502417	0.000540554815622932	DHX9/BRPF3/WEE1/DBF4B/E2F8/E2F7/EGFR/GLI2	8
GO:0030048	actin filament-based movement	13/377	138/18888	0.0942028985507246	4.71964017991005	6.25859807748194	4.03859828100904e-06	0.00121677378407034	0.00100879766327244	MYH9/FLNA/ATP2A2/ACTN4/TPM1/SUN2/MYH10/MYO19/CAV1/ACTA2/FRMD6/STC1/SCN8A	13
GO:0048732	gland development	25/377	449/18888	0.0556792873051225	2.78957660111181	5.47699073013609	4.27542431088717e-06	0.00121677378407034	0.00100879766327244	MSN/NCOR2/CCND1/SLC7A5/TNC/HK2/IQGAP3/IGFBP5/NFKB1/CAV1/TNFRSF11A/SERPINE2/ERRFI1/HIPK2/EXT1/EPHA2/E2F8/E2F7/TGFB2/ALDH1A2/EGFR/MET/GLI2/ITGA2/FGF1	25
GO:0060485	mesenchyme development	21/377	336/18888	0.0625	3.13129973474801	5.62543390811336	4.3746361009206e-06	0.00121677378407034	0.00100879766327244	FN1/FLNA/NOLC1/LOXL2/MYC/FERMT2/ACTG2/SPRED2/ACTA2/EXT1/PHLDB1/BCL9L/CDH2/TGFB1I1/PHLDB2/KITLG/DLG5/DKK1/TGFB2/ALDH1A2/FOXC2	21
GO:0034329	cell junction assembly	25/377	453/18888	0.0551876379690949	2.76494457814394	5.42620037866312	4.99235813268807e-06	0.00129601617124582	0.00107449560652311	FN1/EIF4G1/ACTN1/PLEC/THBS1/LAMC1/ITGA5/LIMS1/VCL/PDLIM5/MAP1B/FERMT2/CDH11/CAV1/RAPGEF2/TNS1/CDH2/DLC1/EPHA2/PHLDB2/DLG5/DKK1/LZTS1/CLDN11/ITGA2	25
GO:0034446	substrate adhesion-dependent cell spreading	11/377	101/18888	0.108910891089109	5.45652231005594	6.40863118943062	5.52193736909318e-06	0.00134390150720305	0.00111419617835584	FN1/FLNA/ACTN4/LAMC1/LIMS1/PXN/ITGA4/FERMT2/ANTXR1/KANK1/GBP1	11
GO:0000910	cytokinesis	15/377	188/18888	0.0797872340425532	3.99740391669959	5.89441374206594	5.88096857351458e-06	0.00134708774266269	0.00111683780897642	MYH9/PLEC/SEPTIN11/SPTBN1/IQGAP3/ANLN/ESPL1/INCENP/MYH10/MYO19/CIT/KIF20A/SEPTIN8/E2F8/E2F7	15
GO:0030324	lung development	15/377	193/18888	0.077720207253886	3.89384422973846	5.7667124283359	8.08949820108154e-06	0.00175002811083397	0.00145090590542205	EIF4G1/TNC/LOX/HEG1/TIMELESS/IGFBP5/ERRFI1/ITGA3/HIPK2/EXT1/DLG5/ALDH1A2/EGFR/GLI2/FGF1	15
GO:0090130	tissue migration	22/377	383/18888	0.0574412532637076	2.87785249773185	5.29850737621752	9.96164711625391e-06	0.00200397110121621	0.00166144388598657	MYH9/THBS1/PXN/ANLN/LOXL2/ACTG2/ITGA3/ACTA2/ETS1/EPHA2/PAXIP1/NR2F2/KITLG/KANK1/VEGFC/TGFB2/MET/DAAM2/STC1/ITGA2/FOXC2/FGF1	22
GO:0030323	respiratory tube development	15/377	197/18888	0.0761421319796954	3.81478140273869	5.66759413461476	1.03585682373864e-05	0.00200397110121621	0.00166144388598657	EIF4G1/TNC/LOX/HEG1/TIMELESS/IGFBP5/ERRFI1/ITGA3/HIPK2/EXT1/DLG5/ALDH1A2/EGFR/GLI2/FGF1	15
GO:0032970	regulation of actin filament-based process	22/377	385/18888	0.0571428571428571	2.86290261462675	5.2703161434987	1.08072401452338e-05	0.00200397110121621	0.00166144388598657	MYH9/FLNA/ATP2A2/TPM1/CNN2/PXN/SPTBN1/PLEKHG2/LIMA1/FERMT2/CAV1/ACTA2/CDC42EP3/DLC1/FRMD6/PHLDB2/SPTBN5/KANK1/LPAR1/MET/DAAM2/STC1	22
GO:0007229	integrin-mediated signaling pathway	11/377	111/18888	0.0990990990990991	4.96494372356441	5.97891857099233	1.37645009908758e-05	0.00243631667538502	0.00201989112626871	FN1/MYH9/FLNA/LAMC1/ITGA5/LIMS1/ITGA4/FERMT2/ITGA3/ITGA10/ITGA2	11
GO:0061640	cytoskeleton-dependent cytokinesis	11/377	117/18888	0.094017094017094	4.71033122492008	5.74512036731489	2.26857068767493e-05	0.00369810821450224	0.00306601191951947	PLEC/SEPTIN11/SPTBN1/IQGAP3/ANLN/ESPL1/INCENP/MYH10/CIT/KIF20A/SEPTIN8	11
GO:0031571	mitotic G1 DNA damage checkpoint signaling	6/377	30/18888	0.2	10.0201591511936	7.05609203469823	2.405231320028e-05	0.00369810821450224	0.00306601191951947	PRKDC/CCND1/RFWD3/GTSE1/CASP2/E2F7	6
GO:0044819	mitotic G1/S transition checkpoint signaling	6/377	30/18888	0.2	10.0201591511936	7.05609203469823	2.405231320028e-05	0.00369810821450224	0.00306601191951947	PRKDC/CCND1/RFWD3/GTSE1/CASP2/E2F7	6
GO:0008360	regulation of cell shape	12/377	140/18888	0.0857142857142857	4.29435392194013	5.58333935598027	2.4692042521073e-05	0.00369810821450224	0.00306601191951947	FN1/MYH9/MSN/TPM1/MYH10/FERMT2/CDC42EP3/DNMBP/MYO10/SYNE3/DLC1/LPAR1	12
GO:0048771	tissue remodeling	14/377	188/18888	0.074468085106383	3.73091032225295	5.37035240467754	2.61189190566111e-05	0.00376692854838681	0.00312306919090161	FLNA/UBASH3B/IGFBP5/NFKB1/CAV1/TNFRSF11A/EXT1/PPARGC1B/EPHA2/CSPG4/CBS/EGFR/DCSTAMP/FOXC2	14
GO:0001945	lymph vessel development	6/377	31/18888	0.193548387096774	9.69692821083255	6.91588330212196	2.93264919736008e-05	0.0040072807340475	0.00332233936456186	HEG1/EPHA2/NR2F2/PTPN14/VEGFC/FOXC2	6
GO:0009612	response to mechanical stimulus	15/377	216/18888	0.0694444444444444	3.47922192749779	5.22978801478439	3.07529050526476e-05	0.0040072807340475	0.00332233936456186	PLEC/THBS1/CNN2/TNC/NFKB1/MAP1B/CASP2/TNFRSF11A/SERPINE2/CDH2/SLC8A1/FOSL1/EGFR/ITGA2/BDKRB1	15
GO:0048762	mesenchymal cell differentiation	17/377	269/18888	0.0631970260223048	3.1662212931281	5.1066725316082	3.10368693393979e-05	0.0040072807340475	0.00332233936456186	FN1/FLNA/NOLC1/LOXL2/FERMT2/SPRED2/EXT1/PHLDB1/BCL9L/CDH2/TGFB1I1/PHLDB2/KITLG/DLG5/TGFB2/ALDH1A2/FOXC2	17
GO:0070482	response to oxygen levels	20/377	354/18888	0.0564971751412429	2.83055343254057	4.96177065968692	3.19018240255451e-05	0.0040072807340475	0.00332233936456186	ND5/ND2/CYBB/THBS1/HYOU1/SLC7A5/HK2/LOXL2/HSPG2/MYC/CAV1/PLOD2/HIPK2/CBS/DDAH1/VEGFC/TGFB2/LPAR1/STC1/ITGA2	20
GO:0060541	respiratory system development	15/377	220/18888	0.0681818181818182	3.41596334699783	5.14387031013456	3.80344080600441e-05	0.0044800544868517	0.00371430462821998	EIF4G1/TNC/LOX/HEG1/TIMELESS/IGFBP5/ERRFI1/ITGA3/HIPK2/EXT1/DLG5/ALDH1A2/EGFR/GLI2/FGF1	15
GO:0071560	cellular response to transforming growth factor beta stimulus	18/377	302/18888	0.0596026490066225	2.98614014439545	4.96543863997638	3.95355577876679e-05	0.0044800544868517	0.00371430462821998	THBS1/LIMS1/PXN/FBN1/LOX/FBN2/SMURF2/FERMT2/CAV1/SPRED2/ITGA3/ACTA2/LTBP1/HIPK2/BCL9L/TGFB1I1/TGFB2/DCSTAMP	18
GO:0010810	regulation of cell-substrate adhesion	15/377	221/18888	0.0678733031674208	3.40050649927386	5.12270071964724	4.00763079267827e-05	0.0044800544868517	0.00371430462821998	FN1/FLNA/THBS1/ACTN4/SERPINE1/ITGA5/LIMS1/VCL/CCDC80/FERMT2/ITGA3/DLC1/PHLDB2/KANK1/GBP1	15
GO:0042274	ribosomal small subunit biogenesis	10/377	103/18888	0.0970873786407767	4.8641549277639	5.61183338043206	4.04297287090701e-05	0.0044800544868517	0.00371430462821998	PRKDC/NOL6/WDR36/HEATR1/TSR1/NOP9/DHX37/WDR3/RRS1/UTP20	10
GO:0044772	mitotic cell cycle phase transition	23/377	451/18888	0.0509977827050998	2.55502949531545	4.7700068087401	4.14180692158863e-05	0.0044800544868517	0.00371430462821998	EIF4G1/PRKDC/CCND1/PSME3/IQGAP3/ANLN/RFWD3/MYC/ESPL1/INCENP/GTSE1/FOXM1/BUB1B/CASP2/ANAPC1/WEE1/STIL/FHL1/DBF4B/CLSPN/E2F7/EGFR/CCNE2	23
GO:0051056	regulation of small GTPase mediated signal transduction	18/377	304/18888	0.0592105263157895	2.96649448555075	4.93284138691429	4.30899844853905e-05	0.00453492971854353	0.00375980035324873	TRIO/HEG1/ARHGAP31/FOXM1/ARHGAP23/ITGA3/DNMBP/ARHGEF12/DLC1/SIPA1L3/KITLG/KANK1/ARHGAP29/KALRN/TGFB2/LPAR1/MET/F2RL2	18
GO:0032060	bleb assembly	4/377	11/18888	0.363636363636364	18.2184711839884	8.15195301059821	4.6132856964749e-05	0.00472740381633507	0.00391937596429045	EMP1/ANLN/MYLK/LPAR1	4
GO:1901987	regulation of cell cycle phase transition	23/377	455/18888	0.0505494505494506	2.53256769755443	4.72241967032263	4.74264234640339e-05	0.00473534597356277	0.00392596061441814	EIF4G1/PRKDC/CCND1/PSME3/DOT1L/ANLN/TIMELESS/RFWD3/ESPL1/INCENP/GTSE1/BUB1B/CASP2/WEE1/FANCD2/STIL/FHL1/DBF4B/PAXIP1/CLSPN/E2F7/EGFR/CCNE2	23
GO:0048041	focal adhesion assembly	9/377	85/18888	0.105882352941176	5.30479013886722	5.67655825196234	4.94423768068829e-05	0.00481321538215005	0.0039905202543871	ACTN1/THBS1/LIMS1/VCL/FERMT2/CDH11/DLC1/PHLDB2/ITGA2	9
GO:0006275	regulation of DNA replication	11/377	128/18888	0.0859375	4.30553713527851	5.35510305791945	5.23487535604179e-05	0.00493676104714793	0.00409294897186027	DHX9/TIMELESS/MCM2/BRPF3/WEE1/DBF4B/E2F8/E2F7/JADE3/EGFR/GLI2	11
GO:0071559	response to transforming growth factor beta	18/377	309/18888	0.058252427184466	2.91849295665834	4.8524995783162	5.32470374884985e-05	0.00493676104714793	0.00409294897186027	THBS1/LIMS1/PXN/FBN1/LOX/FBN2/SMURF2/FERMT2/CAV1/SPRED2/ITGA3/ACTA2/LTBP1/HIPK2/BCL9L/TGFB1I1/TGFB2/DCSTAMP	18
GO:0072331	signal transduction by p53 class mediator	13/377	177/18888	0.0734463276836158	3.67971946230275	5.11169213142869	5.82575119487042e-05	0.00527569189600591	0.00437394832672401	MYC/MYBBP1A/GTSE1/FOXM1/CASP2/SPRED2/AEN/HIPK2/RRS1/PAXIP1/URB2/E2F7/EDA2R	13
GO:0035024	negative regulation of Rho protein signal transduction	5/377	22/18888	0.227272727272727	11.3865444899928	6.95632294746133	6.14016258991696e-05	0.00535115809274685	0.00443651552197837	HEG1/ITGA3/DLC1/KANK1/MET	5
GO:0001666	response to hypoxia	18/377	313/18888	0.0575079872204473	2.88119592206846	4.78937685437064	6.28453747317982e-05	0.00535115809274685	0.00443651552197837	ND5/ND2/CYBB/THBS1/HYOU1/HK2/LOXL2/HSPG2/MYC/CAV1/PLOD2/HIPK2/CBS/DDAH1/VEGFC/TGFB2/STC1/ITGA2	18
GO:0001649	osteoblast differentiation	16/377	257/18888	0.0622568093385214	3.11911568908751	4.88135474443446	6.32134751582833e-05	0.00535115809274685	0.00443651552197837	TPM4/DHX9/SYNCRIP/DDX21/TNC/LOX/FBN2/IGFBP5/MYBBP1A/CRIM1/FERMT2/EPHA2/FHL2/VEGFC/SCUBE3/GLI2	16
GO:0010631	epithelial cell migration	20/377	375/18888	0.0533333333333333	2.6720424403183	4.66725741978181	7.12028912424505e-05	0.00578575367354248	0.00479682818823961	MYH9/THBS1/PXN/ANLN/LOXL2/ITGA3/ETS1/EPHA2/PAXIP1/NR2F2/KITLG/KANK1/VEGFC/TGFB2/MET/DAAM2/STC1/ITGA2/FOXC2/FGF1	20
GO:0000462	maturation of SSU-rRNA from tricistronic rRNA transcript (SSU-rRNA, 5.8S rRNA, LSU-rRNA)	6/377	36/18888	0.166666666666667	8.35013262599469	6.29948339167205	7.13189975167024e-05	0.00578575367354248	0.00479682818823961	HEATR1/TSR1/NOP9/DHX37/RRS1/UTP20	6
GO:0007264	small GTPase-mediated signal transduction	24/377	500/18888	0.048	2.40483819628647	4.54340327016638	7.333922758185e-05	0.00582822351436171	0.00483203890426496	TRIO/DOCK10/IQGAP3/HEG1/ARHGAP31/FOXM1/ARHGAP23/ITGA3/RAPGEF2/CDC42EP3/DNMBP/ARHGEF12/DLC1/SIPA1L3/FARP2/KITLG/KANK1/ARHGAP29/CHML/KALRN/TGFB2/LPAR1/MET/F2RL2	24
GO:0000082	G1/S transition of mitotic cell cycle	15/377	234/18888	0.0641025641025641	3.21158947153642	4.8580690251587	7.68566788059385e-05	0.00598559814540649	0.0049625143978487	EIF4G1/PRKDC/CCND1/PSME3/IQGAP3/RFWD3/MYC/GTSE1/CASP2/WEE1/STIL/FHL1/E2F7/EGFR/CCNE2	15
GO:0090132	epithelium migration	20/377	378/18888	0.0529100529100529	2.65083575428403	4.62683254550024	7.94136124099732e-05	0.00606346287694972	0.00502707016019376	MYH9/THBS1/PXN/ANLN/LOXL2/ITGA3/ETS1/EPHA2/PAXIP1/NR2F2/KITLG/KANK1/VEGFC/TGFB2/MET/DAAM2/STC1/ITGA2/FOXC2/FGF1	20
GO:0030879	mammary gland development	11/377	135/18888	0.0814814814814815	4.08228706159741	5.12910766653713	8.50421877272603e-05	0.00636835151942215	0.00527984594654873	NCOR2/CCND1/HK2/IQGAP3/IGFBP5/NFKB1/CAV1/TNFRSF11A/EPHA2/GLI2/ITGA2	11
GO:2000045	regulation of G1/S transition of mitotic cell cycle	13/377	185/18888	0.0702702702702703	3.52059645852749	4.91666676023374	9.15220940052237e-05	0.00671025642271191	0.00556331101788377	EIF4G1/PRKDC/CCND1/PSME3/RFWD3/GTSE1/CASP2/WEE1/STIL/FHL1/E2F7/EGFR/CCNE2	13
GO:0030490	maturation of SSU-rRNA	7/377	54/18888	0.12962962962963	6.49454759799587	5.77025175365268	9.42803687583013e-05	0.00671025642271191	0.00556331101788377	HEATR1/TSR1/NOP9/DHX37/WDR3/RRS1/UTP20	7
GO:0016072	rRNA metabolic process	16/377	266/18888	0.0601503759398496	3.01358169960711	4.71991456435317	9.47776330891512e-05	0.00671025642271191	0.00556331101788377	PRKDC/CAVIN1/DDX21/NOLC1/PDCD11/NOL6/WDR36/HEATR1/TSR1/NOP9/URB1/DHX37/WDR3/RRS1/UTP20/IPPK	16
GO:0045216	cell-cell junction organization	14/377	213/18888	0.0657276995305164	3.29301004968805	4.80289043472482	0.000101662654304898	0.0069387336489496	0.00575273595040371	FLNA/PLEC/LIMS1/VCL/HEG1/FERMT2/CDH11/CAV1/EXT1/CDH2/EPHA2/DLG5/TGFB2/CLDN11	14
GO:0045766	positive regulation of angiogenesis	13/377	187/18888	0.0695187165775401	3.48294302046838	4.86958965723419	0.000102040215703203	0.0069387336489496	0.00575273595040371	CYBB/THBS1/SERPINE1/ITGA5/HK2/AGO2/HIPK2/ETS1/FLT1/DDAH1/VEGFC/FOXC2/FGF1	13
GO:1901990	regulation of mitotic cell cycle phase transition	19/377	356/18888	0.0533707865168539	2.67391887461628	4.55025236902899	0.000106606381231106	0.0069387336489496	0.00575273595040371	EIF4G1/PRKDC/CCND1/PSME3/ANLN/RFWD3/ESPL1/INCENP/GTSE1/BUB1B/CASP2/WEE1/STIL/FHL1/DBF4B/CLSPN/E2F7/EGFR/CCNE2	19
GO:0007160	cell-matrix adhesion	15/377	241/18888	0.0622406639004149	3.11830678979055	4.72313238903888	0.000106897024582373	0.0069387336489496	0.00575273595040371	FN1/ACTN1/THBS1/SERPINE1/ITGA5/LIMS1/VCL/ITGA4/FERMT2/CDH11/ITGA3/DLC1/PHLDB2/ITGA10/ITGA2	15
GO:0042770	signal transduction in response to DNA damage	13/377	188/18888	0.0691489361702128	3.46441672780631	4.84629106728913	0.000107680083454093	0.0069387336489496	0.00575273595040371	PRKDC/CCND1/DOT1L/RFWD3/GTSE1/FOXM1/CASP2/SPRED2/FANCD2/HIPK2/PAXIP1/CLSPN/E2F7	13
GO:0036293	response to decreased oxygen levels	18/377	327/18888	0.055045871559633	2.75784196821843	4.57604455970333	0.000109605041144961	0.0069387336489496	0.00575273595040371	ND5/ND2/CYBB/THBS1/HYOU1/HK2/LOXL2/HSPG2/MYC/CAV1/PLOD2/HIPK2/CBS/DDAH1/VEGFC/TGFB2/STC1/ITGA2	18
GO:0031032	actomyosin structure organization	14/377	215/18888	0.0651162790697674	3.26237739806304	4.76117845398593	0.00011225994347299	0.0069387336489496	0.00575273595040371	MYH9/PLEC/TPM1/CNN2/PXN/IQGAP3/ANLN/EPB41L2/MYH10/FERMT2/DLC1/PHLDB2/LPAR1/MET	14
GO:1901888	regulation of cell junction assembly	14/377	215/18888	0.0651162790697674	3.26237739806304	4.76117845398593	0.00011225994347299	0.0069387336489496	0.00575273595040371	EIF4G1/THBS1/LIMS1/VCL/PDLIM5/FERMT2/CAV1/RAPGEF2/DLC1/EPHA2/PHLDB2/DLG5/DKK1/LZTS1	14
GO:0051261	protein depolymerization	10/377	117/18888	0.0854700854700855	4.28211929538189	5.08207199540841	0.000119461209599593	0.00717526752884342	0.00594884045926602	ASPH/SPTBN1/LIMA1/MICAL2/MAP1B/MAP1A/KIF18B/SPTBN5/MICAL3/NAV3	10
GO:1904018	positive regulation of vasculature development	13/377	190/18888	0.068421052631579	3.42794918330309	4.80016361157673	0.000119772056850237	0.00717526752884342	0.00594884045926602	CYBB/THBS1/SERPINE1/ITGA5/HK2/AGO2/HIPK2/ETS1/FLT1/DDAH1/VEGFC/FOXC2/FGF1	13
GO:0022604	regulation of cell morphogenesis	15/377	246/18888	0.0609756097560976	3.05492657048586	4.62972115199661	0.000134194078623511	0.00791745063878715	0.00656416649343394	FN1/MYH9/MSN/PRKDC/TPM1/MYH10/FERMT2/CDC42EP3/DNMBP/BCL9L/MYO10/SYNE3/DLC1/KANK1/LPAR1	15
GO:0071496	cellular response to external stimulus	18/377	335/18888	0.0537313432835821	2.69198305554456	4.45911389780827	0.000148257641340249	0.00861664560267061	0.00714385209725915	EIF4G1/PLEC/LPL/YWHAG/CNN2/ITGA4/SLC7A5/TNC/PIK3C2B/NFKB1/MYBBP1A/CASP2/TNFRSF11A/NUDT15/CBS/FOSL1/EGFR/ITGA2	18
GO:0006364	rRNA processing	14/377	224/18888	0.0625	3.13129973474801	4.57934540344132	0.000172687611123746	0.00988890526052744	0.00819865175412582	PRKDC/DDX21/NOLC1/PDCD11/NOL6/WDR36/HEATR1/TSR1/NOP9/URB1/DHX37/WDR3/RRS1/UTP20	14
GO:0007369	gastrulation	13/377	200/18888	0.065	3.25655172413793	4.57842498324041	0.000199416969199367	0.0112540533052512	0.00933046292195969	FN1/MYH9/ITGA5/TXNRD1/ITGA4/ITGA3/EXT1/PHLDB1/EPHA2/PHLDB2/DKK1/ITGA2/FOXC2	13
GO:0044703	multi-organism reproductive process	13/377	204/18888	0.0637254901960784	3.19269776876268	4.49361803538571	0.000242130813030714	0.0134105146501664	0.011118332774325	ITGA5/IGFBP5/HSPG2/AGO2/SMURF2/SERPINE2/ERRFI1/ITGA3/NR2F2/CBS/FOSL1/STC1/ITGA2	13
GO:1905820	positive regulation of chromosome separation	5/377	29/18888	0.172413793103448	8.63806823378762	5.87435823257666	0.000246858010573227	0.0134105146501664	0.011118332774325	NCAPD2/SMC4/NCAPG2/ESPL1/INCENP	5
GO:0042254	ribosome biogenesis	17/377	319/18888	0.0532915360501567	2.66994836317072	4.29280687358773	0.000247960209248069	0.0134105146501664	0.011118332774325	PRKDC/DDX21/NOLC1/PDCD11/MYBBP1A/NOL6/WDR36/HEATR1/TSR1/NOP9/URB1/DHX37/WDR3/RRS1/UTP20/URB2/RIOX2	17
GO:0044843	cell cycle G1/S phase transition	15/377	262/18888	0.0572519083969466	2.86836616923482	4.34600344320132	0.000266234555768432	0.0142016076734558	0.011774208832614	EIF4G1/PRKDC/CCND1/PSME3/IQGAP3/RFWD3/MYC/GTSE1/CASP2/WEE1/STIL/FHL1/E2F7/EGFR/CCNE2	15
GO:0044773	mitotic DNA damage checkpoint signaling	8/377	84/18888	0.0952380952380952	4.77150435771125	4.94386223750316	0.000272006897736419	0.014313444051157	0.0118669296636927	PRKDC/CCND1/RFWD3/GTSE1/CASP2/FANCD2/CLSPN/E2F7	8
GO:0001885	endothelial cell development	7/377	64/18888	0.109375	5.47977453580902	5.12303604526469	0.000278817991431876	0.014476230115143	0.0120018916452149	MSN/VCL/HEG1/RAPGEF2/MET/S1PR3/STC1	7
GO:0007178	transmembrane receptor protein serine/threonine kinase signaling pathway	20/377	417/18888	0.0479616306954436	2.4029158635956	4.13420182406761	0.000293101251624982	0.0149138744223087	0.0123647319366423	THBS1/PXN/SPTBN1/FBN1/LOX/FBN2/CRIM1/SMURF2/FERMT2/SPRED2/ITGA3/LTBP1/HIPK2/EXT1/BCL9L/TGFB1I1/PCSK6/DKK1/TGFB2/SCUBE3	20
GO:2000134	negative regulation of G1/S transition of mitotic cell cycle	8/377	85/18888	0.0941176470588235	4.71536901232642	4.89931168434532	0.000295130484326501	0.0149138744223087	0.0123647319366423	PRKDC/CCND1/RFWD3/GTSE1/CASP2/WEE1/FHL1/E2F7	8
GO:0001704	formation of primary germ layer	10/377	131/18888	0.0763358778625954	3.82448822564643	4.62946656763293	0.000302043125535644	0.0149138744223087	0.0123647319366423	FN1/MYH9/ITGA5/TXNRD1/ITGA4/ITGA3/EPHA2/DKK1/ITGA2/FOXC2	10
GO:0000479	endonucleolytic cleavage of tricistronic rRNA transcript (SSU-rRNA, 5.8S rRNA, LSU-rRNA)	4/377	17/18888	0.235294117647059	11.788422530816	6.3507084512564	0.00030256704657483	0.0149138744223087	0.0123647319366423	TSR1/NOP9/RRS1/UTP20	4
GO:0010812	negative regulation of cell-substrate adhesion	7/377	65/18888	0.107692307692308	5.39547031218119	5.06587924292079	0.000307188926183772	0.0149524209819951	0.0123966899553372	THBS1/ACTN4/SERPINE1/DLC1/PHLDB2/KANK1/GBP1	7
GO:0010586	miRNA metabolic process	9/377	108/18888	0.0833333333333333	4.17506631299735	4.72230581946521	0.000314384996999629	0.0150706758996807	0.0124947322424028	NCOR2/NFKB1/MYC/AGO2/ETS1/TEAD1/FOSL1/TGFB2/EGFR	9
GO:0141091	transforming growth factor beta receptor superfamily signaling pathway	19/377	388/18888	0.0489690721649485	2.45338948289535	4.12809075572783	0.000319460020632664	0.0150706758996807	0.0124947322424028	THBS1/PXN/FBN1/LOX/FBN2/CRIM1/SMURF2/FERMT2/SPRED2/ITGA3/LTBP1/HIPK2/EXT1/BCL9L/TGFB1I1/PCSK6/DKK1/TGFB2/SCUBE3	19
GO:0007565	female pregnancy	12/377	183/18888	0.0655737704918033	3.28529808235857	4.43329640469919	0.000321229095961351	0.0150706758996807	0.0124947322424028	ITGA5/IGFBP5/HSPG2/AGO2/SMURF2/ERRFI1/ITGA3/NR2F2/CBS/FOSL1/STC1/ITGA2	12
GO:1902806	regulation of cell cycle G1/S phase transition	13/377	211/18888	0.0616113744075829	3.0867788854388	4.35012089703164	0.000335805308112203	0.0155669746403443	0.0129062015035104	EIF4G1/PRKDC/CCND1/PSME3/RFWD3/GTSE1/CASP2/WEE1/STIL/FHL1/E2F7/EGFR/CCNE2	13
GO:0044706	multi-multicellular organism process	13/377	212/18888	0.0613207547169811	3.07221860767729	4.33010863169231	0.000351425386673513	0.0160171729768735	0.0132794500365126	ITGA5/IGFBP5/HSPG2/AGO2/SMURF2/SERPINE2/ERRFI1/ITGA3/NR2F2/CBS/FOSL1/STC1/ITGA2	13
GO:0031570	DNA integrity checkpoint signaling	10/377	134/18888	0.0746268656716418	3.738865354923	4.54060110681175	0.000362285782498868	0.0160171729768735	0.0132794500365126	PRKDC/CCND1/DOT1L/TIMELESS/RFWD3/GTSE1/CASP2/FANCD2/CLSPN/E2F7	10
GO:0045727	positive regulation of translation	10/377	134/18888	0.0746268656716418	3.738865354923	4.54060110681175	0.000362285782498868	0.0160171729768735	0.0132794500365126	EIF4G2/EIF4G1/THBS1/DHX9/PRKDC/RBM3/SYNCRIP/AGO2/NIBAN1/ITGA2	10
GO:2000630	positive regulation of miRNA metabolic process	7/377	67/18888	0.104477611940299	5.2344114968922	4.95503057906162	0.000370873951403398	0.0160171729768735	0.0132794500365126	NFKB1/MYC/ETS1/TEAD1/FOSL1/TGFB2/EGFR	7
GO:0051302	regulation of cell division	12/377	186/18888	0.0645161290322581	3.23230940361085	4.36620436381582	0.000372459294036554	0.0160171729768735	0.0132794500365126	MYC/INCENP/MYO19/CIT/KIF20A/KIF18B/E2F8/VEGFC/E2F7/TGFB2/FGF5/FGF1	12
GO:0000281	mitotic cytokinesis	8/377	88/18888	0.0909090909090909	4.55461779599711	4.76971628799254	0.00037430989750783	0.0160171729768735	0.0132794500365126	SPTBN1/IQGAP3/ANLN/ESPL1/INCENP/MYH10/CIT/KIF20A	8
GO:0044774	mitotic DNA integrity checkpoint signaling	8/377	88/18888	0.0909090909090909	4.55461779599711	4.76971628799254	0.00037430989750783	0.0160171729768735	0.0132794500365126	PRKDC/CCND1/RFWD3/GTSE1/CASP2/FANCD2/CLSPN/E2F7	8
GO:0001946	lymphangiogenesis	4/377	18/18888	0.222222222222222	11.1335101679929	6.13829045728938	0.000382918790067435	0.0161335340365792	0.0133759221718131	EPHA2/PTPN14/VEGFC/FOXC2	4
GO:0051054	positive regulation of DNA metabolic process	16/377	301/18888	0.053156146179402	2.66316522290861	4.15098552003961	0.000385315527838178	0.0161335340365792	0.0133759221718131	DHX9/PRKDC/NSD2/TIMELESS/MYC/FOXM1/BRPF3/WEE1/DBF4B/PAXIP1/E2F8/E2F7/EGFR/GLI2/CLCF1/RTEL1	16
GO:0045787	positive regulation of cell cycle	17/377	332/18888	0.0512048192771084	2.56540219232367	4.10667205072667	0.000393613396644907	0.0163056443248433	0.0135186146417685	EIF4G1/CCND1/HCFC1/NCAPD2/SMC4/NCAPG2/ESPL1/INCENP/CIT/STIL/DBF4B/E2F8/FOSL1/E2F7/TGFB2/EGFR/CCNE2	17
GO:0110053	regulation of actin filament organization	15/377	273/18888	0.0549450549450549	2.75279097560265	4.16310300656399	0.000411904879761395	0.0168837642293776	0.0139979198474039	FLNA/TPM1/PXN/SPTBN1/PLEKHG2/LIMA1/FERMT2/CDC42EP3/DLC1/PHLDB2/SPTBN5/KANK1/LPAR1/MET/DAAM2	15
GO:0007179	transforming growth factor beta receptor signaling pathway	14/377	245/18888	0.0571428571428571	2.86290261462675	4.18844213142428	0.000431243341108337	0.0173155228189523	0.0143558804329811	THBS1/PXN/FBN1/LOX/FBN2/SMURF2/FERMT2/SPRED2/ITGA3/LTBP1/HIPK2/BCL9L/TGFB1I1/TGFB2	14
GO:0016049	cell growth	22/377	496/18888	0.0443548387096774	2.22221271498246	3.93650113911241	0.000435461924982838	0.0173155228189523	0.0143558804329811	FN1/EIF4G2/EIF4G1/VCL/ITGA4/KMT2D/TNC/PDLIM5/IGFBP5/MAP1B/DCBLD2/SERPINE2/EXT1/FHL1/TEAD1/SH3BP4/AKAP6/TGFB2/JADE3/EGFR/DCSTAMP/BDKRB1	22
GO:2000628	regulation of miRNA metabolic process	8/377	90/18888	0.0888888888888889	4.45340406719717	4.68651544998777	0.000436106900244779	0.0173155228189523	0.0143558804329811	NCOR2/NFKB1/MYC/ETS1/TEAD1/FOSL1/TGFB2/EGFR	8
GO:0051017	actin filament bundle assembly	11/377	163/18888	0.0674846625766871	3.38103529641503	4.35698382144392	0.000443618912959544	0.0173155228189523	0.0143558804329811	FLNA/ACTN1/TPM1/PXN/CALD1/LIMA1/FERMT2/DLC1/PHLDB2/LPAR1/MET	11
GO:0003018	vascular process in circulatory system	15/377	275/18888	0.0545454545454545	2.73277067759826	4.13082192264961	0.000444671875165699	0.0173155228189523	0.0143558804329811	PLEC/ITGA4/SLC7A5/SLC7A1/FERMT2/SLC5A6/CAV1/ACTA2/AKAP12/EXT1/SLC8A1/CBS/DDAH1/EGFR/FOXC2	15
GO:0061041	regulation of wound healing	10/377	138/18888	0.072463768115942	3.63049244608465	4.42601815487817	0.00045789439196854	0.0176538689339158	0.0146363949991403	THBS1/SERPINE1/UBASH3B/FERMT2/CAV1/SERPINE2/PHLDB2/KANK1/MYLK/FOXC2	10
GO:0000075	cell cycle checkpoint signaling	12/377	191/18888	0.06282722513089	3.14769397419695	4.25735968303847	0.000473177717393827	0.0178762653114921	0.0148207784473674	PRKDC/CCND1/DOT1L/TIMELESS/RFWD3/INCENP/GTSE1/BUB1B/CASP2/FANCD2/CLSPN/E2F7	12
GO:0034470	ncRNA processing	20/377	433/18888	0.046189376443418	2.31412451528721	3.94785020330751	0.000474057181126713	0.0178762653114921	0.0148207784473674	PRKDC/DDX21/ZC3H7B/NOLC1/PDCD11/AGO2/NOL6/WDR36/DGCR8/HEATR1/TSR1/NOP9/URB1/DHX37/WDR3/QTRT2/RRS1/UTP20/PUS7/WDR4	20
GO:0045780	positive regulation of bone resorption	4/377	19/18888	0.210526315789474	10.5475359486249	5.94197589092497	0.000477434923573492	0.0178762653114921	0.0148207784473674	TNFRSF11A/PPARGC1B/EGFR/DCSTAMP	4
GO:0050878	regulation of body fluid levels	18/377	370/18888	0.0486486486486487	2.4373360097498	3.98473416223568	0.00049298081575252	0.0182825456813363	0.0151576156582755	MYH9/FLNA/THBS1/SERPINE1/NCOR2/CCND1/VCL/HK2/HEG1/UBASH3B/CAV1/SERPINE2/EXT1/PAPSS2/EGFR/PEAR1/F2RL2/ITGA2	18
GO:0006260	DNA replication	15/377	278/18888	0.0539568345323741	2.70328034654505	4.08293599189039	0.000498000038843244	0.0182944542571282	0.0151674887699328	DHX9/TIMELESS/RFWD3/MCM2/BRPF3/WEE1/DBF4B/GINS4/E2F8/E2F7/JADE3/EGFR/CCNE2/GLI2/RTEL1	15
GO:0090287	regulation of cellular response to growth factor stimulus	18/377	373/18888	0.0482573726541555	2.41773277106549	3.94660953506507	0.000541939869535691	0.0196259244078738	0.0162713784118479	THBS1/ITGA5/FBN1/LOX/FBN2/CRIM1/SMURF2/SPRED2/ITGA3/LTBP1/HIPK2/BCL9L/TGFB1I1/PCSK6/VEGFC/DKK1/SCUBE3/FGF1	18
GO:0061572	actin filament bundle organization	11/377	167/18888	0.0658682634730539	3.30005241506377	4.26057948524318	0.000544324559848579	0.0196259244078738	0.0162713784118479	FLNA/ACTN1/TPM1/PXN/CALD1/LIMA1/FERMT2/DLC1/PHLDB2/LPAR1/MET	11
GO:1902807	negative regulation of cell cycle G1/S phase transition	8/377	94/18888	0.0851063829787234	4.26389751114623	4.52718303546758	0.000584569300743736	0.0208836041935423	0.0173140902499376	PRKDC/CCND1/RFWD3/GTSE1/CASP2/WEE1/FHL1/E2F7	8
GO:0001889	liver development	10/377	143/18888	0.0699300699300699	3.50355215076701	4.2886357713538	0.000605997376141653	0.0210692302026393	0.0174679882765644	CCND1/SLC7A5/ERRFI1/E2F8/E2F7/ALDH1A2/EGFR/MET/ITGA2/FGF1	10
GO:0003158	endothelium development	10/377	143/18888	0.0699300699300699	3.50355215076701	4.2886357713538	0.000605997376141653	0.0210692302026393	0.0174679882765644	MSN/VCL/HEG1/RAPGEF2/NR2F2/MET/S1PR3/STC1/FOXC2/FGF1	10
GO:0007093	mitotic cell cycle checkpoint signaling	10/377	143/18888	0.0699300699300699	3.50355215076701	4.2886357713538	0.000605997376141653	0.0210692302026393	0.0174679882765644	PRKDC/CCND1/RFWD3/INCENP/GTSE1/BUB1B/CASP2/FANCD2/CLSPN/E2F7	10
GO:0006360	transcription by RNA polymerase I	7/377	73/18888	0.0958904109589041	4.80418589440791	4.64738096124526	0.000627429949616186	0.0216213471133224	0.0179257350300218	FLNA/CAVIN1/DDX21/POLR1A/MYBBP1A/HEATR1/IPPK	7
GO:0010948	negative regulation of cell cycle process	16/377	316/18888	0.0506329113924051	2.53674915220092	3.93146497437488	0.000653486150087183	0.0223217111266622	0.0185063898644265	PRKDC/CCND1/DOT1L/TIMELESS/RFWD3/ESPL1/INCENP/GTSE1/BUB1B/CASP2/WEE1/FANCD2/FHL1/CLSPN/E2F8/E2F7	16
GO:0007266	Rho protein signal transduction	10/377	145/18888	0.0689655172413793	3.45522729351505	4.23538970524982	0.000675385058199734	0.0226752155227629	0.018799471794208	HEG1/ITGA3/CDC42EP3/ARHGEF12/DLC1/KANK1/ARHGAP29/LPAR1/MET/F2RL2	10
GO:0090092	regulation of transmembrane receptor protein serine/threonine kinase signaling pathway	16/377	317/18888	0.0504731861198738	2.52874678894477	3.91728138514799	0.000675978268814188	0.0226752155227629	0.018799471794208	THBS1/FBN1/LOX/FBN2/CRIM1/SMURF2/SPRED2/ITGA3/LTBP1/HIPK2/BCL9L/TGFB1I1/PCSK6/DKK1/TGFB2/SCUBE3	16
GO:0030330	DNA damage response, signal transduction by p53 class mediator	7/377	74/18888	0.0945945945945946	4.73926446340239	4.59937369504193	0.000681304626646958	0.0226752155227629	0.018799471794208	GTSE1/FOXM1/CASP2/SPRED2/HIPK2/PAXIP1/E2F7	7
GO:0000460	maturation of 5.8S rRNA	5/377	36/18888	0.138888888888889	6.95844385499558	5.10672664218428	0.000698919775433506	0.0229884287586182	0.019059149299241	PRKDC/NOP9/URB1/RRS1/UTP20	5
GO:0007224	smoothened signaling pathway	10/377	146/18888	0.0684931506849315	3.4315613531485	4.20911622679617	0.000712462102991311	0.0229884287586182	0.019059149299241	NDST1/HSPG2/SERPINE2/HIPK2/EXT1/STIL/DLG5/DZIP1L/GLI2/IFT56	10
GO:0061008	hepaticobiliary system development	10/377	146/18888	0.0684931506849315	3.4315613531485	4.20911622679617	0.000712462102991311	0.0229884287586182	0.019059149299241	CCND1/SLC7A5/ERRFI1/E2F8/E2F7/ALDH1A2/EGFR/MET/ITGA2/FGF1	10
GO:0021554	optic nerve development	4/377	21/18888	0.19047619047619	9.54300871542251	5.58992906632865	0.000714329707188701	0.0229884287586182	0.019059149299241	EXT1/NAV2/LPAR1/SCN8A	4
GO:0140747	regulation of ncRNA transcription	8/377	97/18888	0.0824742268041237	4.1320243922448	4.41339990578997	0.000720755964456323	0.02300511250486	0.0190729813890211	NCOR2/MYC/ETS1/TEAD1/FOSL1/TGFB2/EGFR/IPPK	8
GO:1902893	regulation of miRNA transcription	7/377	75/18888	0.0933333333333333	4.67607427055703	4.55221856906126	0.000738779954933083	0.0233886922317839	0.0193909980468957	NCOR2/MYC/ETS1/TEAD1/FOSL1/TGFB2/EGFR	7
GO:0061614	miRNA transcription	7/377	76/18888	0.0921052631578947	4.61454697752338	4.5058881761192	0.000800024462060499	0.0251233488327708	0.0208291598059385	NCOR2/MYC/ETS1/TEAD1/FOSL1/TGFB2/EGFR	7
GO:1902895	positive regulation of miRNA transcription	6/377	56/18888	0.107142857142857	5.36794240242516	4.67153835110036	0.000850290228812635	0.025352321872714	0.0210189958055886	MYC/ETS1/TEAD1/FOSL1/TGFB2/EGFR	6
GO:0000447	endonucleolytic cleavage in ITS1 to separate SSU-rRNA from 5.8S rRNA and LSU-rRNA from tricistronic rRNA transcript (SSU-rRNA, 5.8S rRNA, LSU-rRNA)	3/377	10/18888	0.3	15.0302387267905	6.33321591803087	0.000852890129770296	0.025352321872714	0.0210189958055886	NOP9/RRS1/UTP20	3
GO:0001886	endothelial cell morphogenesis	3/377	10/18888	0.3	15.0302387267905	6.33321591803087	0.000852890129770296	0.025352321872714	0.0210189958055886	HEG1/MET/STC1	3
GO:0009396	folic acid-containing compound biosynthetic process	3/377	10/18888	0.3	15.0302387267905	6.33321591803087	0.000852890129770296	0.025352321872714	0.0210189958055886	MTHFD1/GART/DHFR	3
GO:0044837	actomyosin contractile ring organization	3/377	10/18888	0.3	15.0302387267905	6.33321591803087	0.000852890129770296	0.025352321872714	0.0210189958055886	PLEC/IQGAP3/ANLN	3
GO:0048703	embryonic viscerocranium morphogenesis	3/377	10/18888	0.3	15.0302387267905	6.33321591803087	0.000852890129770296	0.025352321872714	0.0210189958055886	NDST1/MTHFD1/FOXC2	3
GO:0060717	chorion development	3/377	10/18888	0.3	15.0302387267905	6.33321591803087	0.000852890129770296	0.025352321872714	0.0210189958055886	PAXIP1/E2F8/E2F7	3
GO:0090068	positive regulation of cell cycle process	14/377	263/18888	0.0532319391634981	2.66696251172454	3.88501581891959	0.000866280478052813	0.025555274102558	0.0211872585820413	EIF4G1/CCND1/NCAPD2/SMC4/NCAPG2/ESPL1/INCENP/CIT/STIL/DBF4B/E2F8/E2F7/EGFR/CCNE2	14
GO:0017015	regulation of transforming growth factor beta receptor signaling pathway	11/377	177/18888	0.0621468926553672	3.11360877579463	4.03180911290759	0.000882261730085329	0.0258310314056562	0.0214158822807416	THBS1/FBN1/LOX/FBN2/SMURF2/SPRED2/ITGA3/LTBP1/HIPK2/BCL9L/TGFB1I1	11
GO:0071711	basement membrane organization	5/377	38/18888	0.131578947368421	6.59220996789055	4.92443960148731	0.000900699888722901	0.0259927663717291	0.021549972822451	LAMC1/CAV1/EXT1/PHLDB1/PHLDB2	5
GO:0007059	chromosome segregation	19/377	423/18888	0.0449172576832151	2.25039035310495	3.71174700648252	0.000909596521321178	0.0259927663717291	0.021549972822451	FLNA/KPNB1/SMC1A/NCAPD2/SMC4/NCAPG2/ESPL1/INCENP/BUB1B/ANAPC1/KIF18B/FANCD2/STIL/RRS1/FIRRM/CENPL/MTCL1/PSMC3IP/CCNE2	19
GO:0000077	DNA damage checkpoint signaling	9/377	125/18888	0.072	3.60725729442971	4.17373607634133	0.000914486130695142	0.0259927663717291	0.021549972822451	PRKDC/CCND1/DOT1L/RFWD3/GTSE1/CASP2/FANCD2/CLSPN/E2F7	9
GO:0022612	gland morphogenesis	9/377	125/18888	0.072	3.60725729442971	4.17373607634133	0.000914486130695142	0.0259927663717291	0.021549972822451	MSN/TNC/IGFBP5/NFKB1/CAV1/EPHA2/TGFB2/EGFR/FGF1	9
GO:0034332	adherens junction organization	6/377	57/18888	0.105263157894737	5.27376797431244	4.61157102010348	0.000934593188517029	0.0261820566624842	0.0217069088162191	PLEC/VCL/FERMT2/CDH11/CDH2/DLG5	6
GO:0051058	negative regulation of small GTPase mediated signal transduction	6/377	57/18888	0.105263157894737	5.27376797431244	4.61157102010348	0.000934593188517029	0.0261820566624842	0.0217069088162191	HEG1/ITGA3/DLC1/KANK1/TGFB2/MET	6
GO:1902903	regulation of supramolecular fiber organization	18/377	392/18888	0.0459183673469388	2.3005467438965	3.71336223320547	0.000960549801127243	0.026713645173648	0.0221476359710157	FLNA/TPM1/PXN/SPTBN1/PLEKHG2/LIMA1/MAP1B/FERMT2/MAP1A/CDC42EP3/DLC1/PHLDB2/SPTBN5/KANK1/LPAR1/MET/NAV3/DAAM2	18
GO:1903034	regulation of response to wounding	11/377	179/18888	0.0614525139664804	3.07881985092542	3.98800145562038	0.00096728915497801	0.026713645173648	0.0221476359710157	FLNA/THBS1/SERPINE1/UBASH3B/FERMT2/CAV1/SERPINE2/PHLDB2/KANK1/MYLK/FOXC2	11
GO:1903844	regulation of cellular response to transforming growth factor beta stimulus	11/377	180/18888	0.0611111111111111	3.06171529619805	3.9663267579215	0.00101227770395278	0.0277592209802264	0.0230144975390896	THBS1/FBN1/LOX/FBN2/SMURF2/SPRED2/ITGA3/LTBP1/HIPK2/BCL9L/TGFB1I1	11
GO:0036303	lymph vessel morphogenesis	4/377	23/18888	0.173913043478261	8.71318187060316	5.28209624105738	0.00102410809537233	0.0278872512124464	0.0231206443025906	EPHA2/PTPN14/VEGFC/FOXC2	4
GO:1903036	positive regulation of response to wounding	7/377	80/18888	0.0875	4.38381962864721	4.32830758401947	0.00108620353498642	0.0293727539252578	0.0243522386096736	FLNA/THBS1/SERPINE1/FERMT2/KANK1/MYLK/FOXC2	7
GO:0033504	floor plate development	3/377	11/18888	0.272727272727273	13.6638533879913	5.99560417698461	0.00115542410707237	0.0301961172680525	0.0250348692079899	STIL/DZIP1L/GLI2	3
GO:0035581	sequestering of extracellular ligand from receptor	3/377	11/18888	0.272727272727273	13.6638533879913	5.99560417698461	0.00115542410707237	0.0301961172680525	0.0250348692079899	FBN1/FBN2/LTBP1	3
GO:0060623	regulation of chromosome condensation	3/377	11/18888	0.272727272727273	13.6638533879913	5.99560417698461	0.00115542410707237	0.0301961172680525	0.0250348692079899	NCAPD2/SMC4/NCAPG2	3
GO:0110011	regulation of basement membrane organization	3/377	11/18888	0.272727272727273	13.6638533879913	5.99560417698461	0.00115542410707237	0.0301961172680525	0.0250348692079899	LAMC1/PHLDB1/PHLDB2	3
GO:1904238	pericyte cell differentiation	3/377	11/18888	0.272727272727273	13.6638533879913	5.99560417698461	0.00115542410707237	0.0301961172680525	0.0250348692079899	ACTA2/EPHA2/FOXC2	3
GO:0060562	epithelial tube morphogenesis	16/377	335/18888	0.0477611940298507	2.39287382715072	3.6708305205469	0.00120946042747171	0.0311971109836839	0.0258647688446351	MTHFD1/TNC/TIMELESS/MICAL2/MYC/LUZP1/EXT1/STIL/DLC1/EPHA2/DLG5/TGFB2/MET/GLI2/FOXC2/FGF1	16
GO:0060252	positive regulation of glial cell proliferation	4/377	24/18888	0.166666666666667	8.35013262599469	5.14187041525636	0.00120974929597747	0.0311971109836839	0.0258647688446351	ETV5/SLC7A5/VEGFC/EGFR	4
GO:1901988	negative regulation of cell cycle phase transition	14/377	273/18888	0.0512820512820513	2.56927157722914	3.72722093633089	0.00123828646433159	0.0316354296623632	0.0262281682411451	PRKDC/CCND1/DOT1L/TIMELESS/RFWD3/INCENP/GTSE1/BUB1B/CASP2/WEE1/FANCD2/FHL1/CLSPN/E2F7	14
GO:0048754	branching morphogenesis of an epithelial tube	10/377	157/18888	0.0636942675159236	3.19113348764128	3.93437186259762	0.00124299453989255	0.0316354296623632	0.0262281682411451	TNC/TIMELESS/MYC/EXT1/EPHA2/DLG5/MET/GLI2/FOXC2/FGF1	10
GO:0032570	response to progesterone	5/377	41/18888	0.121951219512195	6.10985314097173	4.67429864582465	0.00128059778683326	0.0323808297527839	0.0268461613958825	THBS1/CAV1/ERRFI1/FOSL1/TGFB2	5
GO:0045859	regulation of protein kinase activity	20/377	470/18888	0.0425531914893617	2.13194875557311	3.54643239893331	0.00129710903461111	0.032586726327585	0.0270168652574009	THBS1/YWHAG/CCND1/HEG1/UBASH3B/FERMT2/CAV1/TNFRSF11A/ERRFI1/RAPGEF2/SLC8A1/NR2F2/CLSPN/FIRRM/FLT1/TGFB2/EGFR/CCNE2/PTPRB/FGF1	20
GO:0060537	muscle tissue development	19/377	438/18888	0.04337899543379	2.17332219032739	3.54562972087522	0.00136477109891593	0.0337115625820692	0.0279494397424394	PLEC/TPM1/FLNB/LOX/HEG1/PDLIM5/IGFBP5/CAV1/BCL9L/HIVEP3/SLC8A1/NR2F2/FHL2/AKAP6/DKK1/MYLK/TGFB2/ALDH1A2/FOXC2	19
GO:0030316	osteoclast differentiation	8/377	107/18888	0.0747663551401869	3.74585388829668	4.06487487142784	0.00136895962079484	0.0337115625820692	0.0279494397424394	FBN1/UBASH3B/TNFRSF11A/PPARGC1B/FARP2/EPHA2/SLC9B2/DCSTAMP	8
GO:0032231	regulation of actin filament bundle assembly	8/377	107/18888	0.0747663551401869	3.74585388829668	4.06487487142784	0.00136895962079484	0.0337115625820692	0.0279494397424394	FLNA/TPM1/PXN/FERMT2/DLC1/PHLDB2/LPAR1/MET	8
GO:0001837	epithelial to mesenchymal transition	11/377	187/18888	0.0588235294117647	2.94710563270401	3.81869635041778	0.00137803828546707	0.0337115625820692	0.0279494397424394	FLNA/NOLC1/LOXL2/FERMT2/SPRED2/PHLDB1/BCL9L/TGFB1I1/PHLDB2/DLG5/TGFB2	11
GO:0045786	negative regulation of cell cycle	18/377	405/18888	0.0444444444444444	2.22670203359859	3.56137405050196	0.00138516949489755	0.0337115625820692	0.0279494397424394	PRKDC/CCND1/DOT1L/TIMELESS/RFWD3/ESPL1/INCENP/GTSE1/BUB1B/CASP2/WEE1/FANCD2/FHL1/NR2F2/CLSPN/E2F8/E2F7/EGFR	18
GO:0000466	maturation of 5.8S rRNA from tricistronic rRNA transcript (SSU-rRNA, 5.8S rRNA, LSU-rRNA)	4/377	25/18888	0.16	8.01612732095491	5.0095568369564	0.00141771557735331	0.0342893444609553	0.0284284646991998	NOP9/URB1/RRS1/UTP20	4
GO:0030866	cortical actin cytoskeleton organization	5/377	42/18888	0.119047619047619	5.96438044713907	4.59639488926303	0.00143018428875134	0.034357478351168	0.0284849528567654	PLEC/IQGAP3/ANLN/EPB41L2/EHD2	5
GO:0000070	mitotic sister chromatid segregation	11/377	188/18888	0.0585106382978723	2.93142953891303	3.79816839251233	0.00143817898593744	0.034357478351168	0.0284849528567654	FLNA/KPNB1/SMC1A/NCAPD2/SMC4/NCAPG2/ESPL1/INCENP/BUB1B/KIF18B/RRS1	11
GO:1900024	regulation of substrate adhesion-dependent cell spreading	6/377	62/18888	0.0967741935483871	4.84846410541627	4.33153155621592	0.00145662447577545	0.0345859494431074	0.0286743727034873	FLNA/ACTN4/LIMS1/FERMT2/KANK1/GBP1	6
GO:0043410	positive regulation of MAPK cascade	20/377	475/18888	0.0421052631578947	2.10950718972498	3.4950377741929	0.00147086911011817	0.0347125109987889	0.0287793018228545	THBS1/NDST1/SHC1/IQGAP3/FERMT2/TNFRSF11A/ACTA2/HIPK2/RAPGEF2/AKAP12/CDH2/CSPG4/FLT1/DKK1/TGFB2/LPAR1/EGFR/EDA2R/NRK/FGF1	20
GO:0045930	negative regulation of mitotic cell cycle	13/377	248/18888	0.0524193548387097	2.62625139043382	3.6789830941886	0.00150466919787161	0.0348135634984385	0.0288630820019222	PRKDC/CCND1/RFWD3/INCENP/GTSE1/BUB1B/CASP2/WEE1/FANCD2/FHL1/CLSPN/E2F7/EGFR	13
GO:0010749	regulation of nitric oxide mediated signal transduction	3/377	12/18888	0.25	12.525198938992	5.69929706219893	0.00151786192382895	0.0348135634984385	0.0288630820019222	THBS1/CBS/EGFR	3
GO:0060707	trophoblast giant cell differentiation	3/377	12/18888	0.25	12.525198938992	5.69929706219893	0.00151786192382895	0.0348135634984385	0.0288630820019222	NR2F2/E2F8/E2F7	3
GO:2001046	positive regulation of integrin-mediated signaling pathway	3/377	12/18888	0.25	12.525198938992	5.69929706219893	0.00151786192382895	0.0348135634984385	0.0288630820019222	FLNA/LAMC1/LIMS1	3
GO:0098742	cell-cell adhesion via plasma-membrane adhesion molecules	14/377	279/18888	0.0501792114695341	2.51401842503066	3.6358752094489	0.00151985254102068	0.0348135634984385	0.0288630820019222	ITGA5/CDH11/PALLD/PVR/FAT1/ITGA3/PCDHGC3/CDH2/TENM3/PCDH7/TGFB2/CLDN11/PCDH10/FAT3	14
GO:0007492	endoderm development	7/377	85/18888	0.0823529411764706	4.12594788578561	4.12206511672831	0.00155057457968801	0.0353095755164041	0.0292743135481879	FN1/MYH9/LAMC1/ITGA5/ITGA4/EXT1/DKK1	7
GO:0051893	regulation of focal adhesion assembly	6/377	63/18888	0.0952380952380952	4.77150435771125	4.27912153072532	0.00158336480724399	0.0354299094932443	0.0293740795328252	THBS1/LIMS1/VCL/FERMT2/DLC1/PHLDB2	6
GO:0090109	regulation of cell-substrate junction assembly	6/377	63/18888	0.0952380952380952	4.77150435771125	4.27912153072532	0.00158336480724399	0.0354299094932443	0.0293740795328252	THBS1/LIMS1/VCL/FERMT2/DLC1/PHLDB2	6
GO:0032506	cytokinetic process	5/377	43/18888	0.116279069767442	5.82567392511258	4.52096718404159	0.00159225325149403	0.0354299094932443	0.0293740795328252	MYH9/PLEC/IQGAP3/ANLN/KIF20A	5
GO:0045124	regulation of bone resorption	5/377	43/18888	0.116279069767442	5.82567392511258	4.52096718404159	0.00159225325149403	0.0354299094932443	0.0293740795328252	UBASH3B/TNFRSF11A/PPARGC1B/EGFR/DCSTAMP	5
GO:0034250	positive regulation of amide metabolic process	10/377	163/18888	0.0613496932515337	3.07366845128639	3.79454261215564	0.00164671150722149	0.0360822363251006	0.0299149079039503	EIF4G2/EIF4G1/THBS1/DHX9/PRKDC/RBM3/SYNCRIP/AGO2/NIBAN1/ITGA2	10
GO:0006929	substrate-dependent cell migration	4/377	26/18888	0.153846153846154	7.70781473168741	4.88439848165861	0.00164936776216433	0.0360822363251006	0.0299149079039503	FN1/CSPG4/VEGFC/ITGA2	4
GO:0030204	chondroitin sulfate metabolic process	4/377	26/18888	0.153846153846154	7.70781473168741	4.88439848165861	0.00164936776216433	0.0360822363251006	0.0299149079039503	CHST15/EXT1/CHST3/XYLT1	4
GO:0042063	gliogenesis	16/377	346/18888	0.046242774566474	2.31679980374419	3.5279038396505	0.0016849758832745	0.0366552854160386	0.0303900090208932	PLEC/ETV5/SLC7A5/SUN2/TNFRSF21/SERPINE2/CDH2/CSPG4/VEGFC/TGFB2/LPAR1/EGFR/DAAM2/PTPRB/FGF5/CLCF1	16
GO:0050673	epithelial cell proliferation	20/377	482/18888	0.04149377593361	2.0788711931937	3.42413305646473	0.00174722066245126	0.0377982069976957	0.0313375776125031	THBS1/LAMC1/PRKDC/CCND1/ITGA4/IQGAP3/LOXL2/IGFBP5/HSPG2/MYC/CAV1/ERRFI1/EPHA2/NR2F2/FLT1/VEGFC/TGFB2/ALDH1A2/EGFR/FGF1	20
GO:1901879	regulation of protein depolymerization	7/377	87/18888	0.0804597701149425	4.03109850910089	4.04395605364783	0.001774552362015	0.038177386175063	0.0316519458813609	ASPH/SPTBN1/LIMA1/MAP1B/MAP1A/SPTBN5/NAV3	7
GO:0090303	positive regulation of wound healing	6/377	65/18888	0.0923076923076923	4.62468883901245	4.17753611046182	0.00186182257018251	0.039430195810754	0.0326906199961027	THBS1/SERPINE1/FERMT2/KANK1/MYLK/FOXC2	6
GO:0098813	nuclear chromosome segregation	15/377	317/18888	0.0473186119873817	2.37070011463572	3.51230045584529	0.00186361620558912	0.039430195810754	0.0326906199961027	FLNA/KPNB1/SMC1A/NCAPD2/SMC4/NCAPG2/ESPL1/INCENP/BUB1B/ANAPC1/KIF18B/FANCD2/RRS1/PSMC3IP/CCNE2	15
GO:0045185	maintenance of protein location	7/377	88/18888	0.0795454545454545	3.98529057149747	4.00577217592752	0.00189556097005883	0.039430195810754	0.0326906199961027	FLNA/SUN2/HK2/FBN1/FBN2/CAV1/LTBP1	7
GO:0051984	positive regulation of chromosome segregation	4/377	27/18888	0.148148148148148	7.42234011199528	4.76573676490826	0.00190605696098884	0.039430195810754	0.0326906199961027	NCAPD2/SMC4/NCAPG2/INCENP	4
GO:0043588	skin development	15/377	318/18888	0.0471698113207547	2.36324508282869	3.49879722060745	0.00192126410650228	0.039430195810754	0.0326906199961027	PLEC/FLNB/IGFBP5/PALLD/ERRFI1/ITGA3/EXT1/EPHA2/DKK1/TGFB2/EGFR/MET/GLI2/ITGA2/KRT7	15
GO:1901991	negative regulation of mitotic cell cycle phase transition	11/377	195/18888	0.0564102564102564	2.82619873495205	3.65816310389729	0.00192218771428604	0.039430195810754	0.0326906199961027	PRKDC/CCND1/RFWD3/INCENP/GTSE1/BUB1B/CASP2/WEE1/FHL1/CLSPN/E2F7	11
GO:0070252	actin-mediated cell contraction	8/377	113/18888	0.0707964601769911	3.54695899157297	3.87532764322695	0.00193906303549377	0.039430195810754	0.0326906199961027	FLNA/ATP2A2/TPM1/CAV1/ACTA2/FRMD6/STC1/SCN8A	8
GO:0003334	keratinocyte development	3/377	13/18888	0.230769230769231	11.5617220975311	5.43625921572739	0.00194416990130066	0.039430195810754	0.0326906199961027	PLEC/FLNB/PALLD	3
GO:1900115	extracellular regulation of signal transduction	3/377	13/18888	0.230769230769231	11.5617220975311	5.43625921572739	0.00194416990130066	0.039430195810754	0.0326906199961027	FBN1/FBN2/LTBP1	3
GO:1900116	extracellular negative regulation of signal transduction	3/377	13/18888	0.230769230769231	11.5617220975311	5.43625921572739	0.00194416990130066	0.039430195810754	0.0326906199961027	FBN1/FBN2/LTBP1	3
GO:1903867	extraembryonic membrane development	3/377	13/18888	0.230769230769231	11.5617220975311	5.43625921572739	0.00194416990130066	0.039430195810754	0.0326906199961027	PAXIP1/E2F8/E2F7	3
GO:0044786	cell cycle DNA replication	5/377	45/18888	0.111111111111111	5.56675508399646	4.37699629112813	0.00195629405523225	0.039470513218002	0.0327240461816052	MCM2/DBF4B/E2F8/E2F7/RTEL1	5
GO:0045453	bone resorption	6/377	66/18888	0.0909090909090909	4.55461779599711	4.12828069710355	0.00201422176265484	0.0401005182675552	0.0332463681038553	UBASH3B/TNFRSF11A/EXT1/PPARGC1B/EGFR/DCSTAMP	6
GO:0035023	regulation of Rho protein signal transduction	7/377	89/18888	0.0786516853932584	3.94051202575031	3.96814756545712	0.00202286805417261	0.0401005182675552	0.0332463681038553	HEG1/ITGA3/DLC1/KANK1/LPAR1/MET/F2RL2	7
GO:0007163	establishment or maintenance of cell polarity	12/377	226/18888	0.0530973451327434	2.66021924367973	3.58325565854136	0.00202871137614493	0.0401005182675552	0.0332463681038553	MYH9/MSN/CAP1/FRMD4A/MAP1B/FAT1/WEE1/SIPA1L3/PHLDB2/KANK1/DLG5/MTCL1	12
GO:0007596	blood coagulation	12/377	226/18888	0.0530973451327434	2.66021924367973	3.58325565854136	0.00202871137614493	0.0401005182675552	0.0332463681038553	MYH9/FLNA/THBS1/SERPINE1/VCL/UBASH3B/CAV1/SERPINE2/PAPSS2/PEAR1/F2RL2/ITGA2	12
GO:0007156	homophilic cell adhesion via plasma membrane adhesion molecules	10/377	168/18888	0.0595238095238095	2.98219022356953	3.68285205753278	0.00205904064364792	0.0403608776931379	0.0334622257953813	CDH11/PALLD/PVR/FAT1/PCDHGC3/CDH2/TENM3/PCDH7/PCDH10/FAT3	10
GO:0045765	regulation of angiogenesis	16/377	353/18888	0.0453257790368272	2.27085759800422	3.43973647849037	0.00206261290727644	0.0403608776931379	0.0334622257953813	CYBB/THBS1/SERPINE1/ITGA5/HK2/HSPG2/AGO2/HIPK2/ETS1/EPHA2/FLT1/DDAH1/VEGFC/TGFB2/FOXC2/FGF1	16
GO:0046849	bone remodeling	7/377	90/18888	0.0777777777777778	3.89672855879752	3.93106710974703	0.00215669128402194	0.0418363842674955	0.0346855325462678	UBASH3B/TNFRSF11A/EXT1/PPARGC1B/EPHA2/EGFR/DCSTAMP	7
GO:0061383	trabecula morphogenesis	5/377	46/18888	0.108695652173913	5.44573866912697	4.30820709130777	0.00215950519716656	0.0418363842674955	0.0346855325462678	HEG1/FBN2/PPARGC1B/FHL2/TGFB2	5
GO:0007009	plasma membrane organization	10/377	170/18888	0.0588235294117647	2.94710563270401	3.63933033296185	0.00224564596748302	0.0432898286998955	0.035890548109799	MYH9/ATP2A2/PLEC/AHNAK/MYOF/SPTBN1/CAV1/EHD2/TGFB2/ATP8B1	10
GO:0000819	sister chromatid segregation	12/377	229/18888	0.0524017467248908	2.62536920991973	3.53152928643596	0.0022629787363607	0.0434090600955102	0.0359893999710567	FLNA/KPNB1/SMC1A/NCAPD2/SMC4/NCAPG2/ESPL1/INCENP/BUB1B/ANAPC1/KIF18B/RRS1	12
GO:0033273	response to vitamin	7/377	91/18888	0.0769230769230769	3.85390736584371	3.89451627138781	0.00229725113535473	0.04385047020133	0.0363553623949069	TNC/MAP1B/CBS/ALDH1A2/EGFR/STC1/ITGA2	7
GO:0150116	regulation of cell-substrate junction organization	6/377	68/18888	0.0882352941176471	4.42065844905602	4.03265978130062	0.00234709562146429	0.0445833675608875	0.0369629898384132	THBS1/LIMS1/VCL/FERMT2/DLC1/PHLDB2	6
GO:0050817	coagulation	12/377	231/18888	0.051948051948052	2.60263874056978	3.49750179265525	0.00243109813659359	0.045423891445355	0.0376598478260492	MYH9/FLNA/THBS1/SERPINE1/VCL/UBASH3B/CAV1/SERPINE2/PAPSS2/PEAR1/F2RL2/ITGA2	12
GO:0070365	hepatocyte differentiation	3/377	14/18888	0.214285714285714	10.7358848048503	5.20049512992513	0.00243800547305578	0.045423891445355	0.0376598478260492	E2F8/E2F7/ITGA2	3
GO:1900025	negative regulation of substrate adhesion-dependent cell spreading	3/377	14/18888	0.214285714285714	10.7358848048503	5.20049512992513	0.00243800547305578	0.045423891445355	0.0376598478260492	ACTN4/KANK1/GBP1	3
GO:2000105	positive regulation of DNA-templated DNA replication	3/377	14/18888	0.214285714285714	10.7358848048503	5.20049512992513	0.00243800547305578	0.045423891445355	0.0376598478260492	DBF4B/E2F8/E2F7	3
GO:0007263	nitric oxide mediated signal transduction	4/377	29/18888	0.137931034482759	6.91045458703009	4.54566868203709	0.00249988355843189	0.04635498369778	0.0384317938531861	THBS1/CBS/DDAH1/EGFR	4
GO:0042692	muscle cell differentiation	18/377	428/18888	0.0420560747663551	2.10704281216689	3.30603675458846	0.00252764064759299	0.0466475482546308	0.0386743520387513	MYH9/ATP2A2/ACTN1/PLEC/PTBP1/ACTN4/LAMC1/TPM1/LOX/PDLIM5/IGFBP5/EHD2/CDH2/SLC8A1/TANC1/FHL2/AKAP6/DKK1	18
GO:0014033	neural crest cell differentiation	7/377	93/18888	0.0752688172043011	3.77102763754599	3.82294800617407	0.00259947595795681	0.0472505711602674	0.039174303719228	FN1/NOLC1/EXT1/CDH2/KITLG/ALDH1A2/FOXC2	7
GO:0007599	hemostasis	12/377	233/18888	0.0515021459227468	2.58029849386961	3.46383092182993	0.00260926799640409	0.0472505711602674	0.039174303719228	MYH9/FLNA/THBS1/SERPINE1/VCL/UBASH3B/CAV1/SERPINE2/PAPSS2/PEAR1/F2RL2/ITGA2	12
GO:0006356	regulation of transcription by RNA polymerase I	5/377	48/18888	0.104166666666667	5.21883289124668	4.17647337910816	0.00261143274792154	0.0472505711602674	0.039174303719228	FLNA/DDX21/MYBBP1A/HEATR1/IPPK	5
GO:0090329	regulation of DNA-templated DNA replication	5/377	48/18888	0.104166666666667	5.21883289124668	4.17647337910816	0.00261143274792154	0.0472505711602674	0.039174303719228	TIMELESS/MCM2/DBF4B/E2F8/E2F7	5
GO:0001933	negative regulation of protein phosphorylation	14/377	296/18888	0.0472972972972973	2.3696322317012	3.38940911288842	0.0026209869981042	0.0472505711602674	0.039174303719228	EIF4G1/YWHAG/PRKDC/HEG1/UBASH3B/CAV1/SPRED2/ERRFI1/NIBAN1/SLC8A1/NR2F2/DKK1/PTPRB/BDKRB1	14
GO:1901342	regulation of vasculature development	16/377	362/18888	0.0441988950276243	2.21439981241848	3.32937237513416	0.00264974553558215	0.0475488899334418	0.0394216325861288	CYBB/THBS1/SERPINE1/ITGA5/HK2/HSPG2/AGO2/HIPK2/ETS1/EPHA2/FLT1/DDAH1/VEGFC/TGFB2/FOXC2/FGF1	16
GO:0050900	leukocyte migration	17/377	396/18888	0.0429292929292929	2.15079173699863	3.30285577832243	0.00267102612557714	0.0477108978577862	0.0395559494309275	MYH9/MSN/PLEC/THBS1/SERPINE1/CNN2/ITGA4/TNFRSF11A/ITGA3/EXT1/ADGRE2/FLT1/KITLG/VEGFC/TGFB2/ITGA2/BDKRB1	17
GO:0098781	ncRNA transcription	9/377	146/18888	0.0616438356164384	3.08840521783365	3.6151011691016	0.00268541596515009	0.0477489030515728	0.0395874586162716	NCOR2/CAVIN1/MYC/ETS1/TEAD1/FOSL1/TGFB2/EGFR/IPPK	9
GO:0051492	regulation of stress fiber assembly	7/377	94/18888	0.074468085106383	3.73091032225295	3.78790413610293	0.00276159488439924	0.0488802294538665	0.0405254139256099	TPM1/PXN/FERMT2/DLC1/PHLDB2/LPAR1/MET	7
GO:0010717	regulation of epithelial to mesenchymal transition	8/377	120/18888	0.0666666666666667	3.34005305039788	3.66981823010924	0.00282448017978519	0.049767085158749	0.0412606845029825	LOXL2/FERMT2/SPRED2/PHLDB1/BCL9L/TGFB1I1/PHLDB2/TGFB2	8

## Sheet: GSEA
Gene sets enriched in phenotype RPMI+FCS
GeneSet (MSigDB)	SIZE	ES	NES	NOM p-val	FDR q-val	FWER p-val	RANK AT MAX	LEADING EDGE
HALLMARK_ALLOGRAFT_REJECTION	10	0.75	2.06	0.000	0.173	0.000	3	tags=10%, list=1%, signal=10%
HALLMARK_TNFA_SIGNALING_VIA_NFKB	17	0.62	2.06	0.000	0.173	0.173	74	tags=41%, list=22%, signal=50%
HALLMARK_KRAS_SIGNALING_UP	9	0.79	1.97	0.000	0.173	0.173	45	tags=56%, list=13%, signal=62%
HALLMARK_APICAL_JUNCTION	19	0.77	1.92	0.000	0.173	0.173	0	tags=5%, list=0%, signal=5%
HALLMARK_INFLAMMATORY_RESPONSE	17	0.61	1.84	0.000	0.173	0.173	50	tags=29%, list=15%, signal=33%
HALLMARK_P53_PATHWAY	9	0.60	1.58	0.000	0.241	0.516	124	tags=89%, list=36%, signal=136%
HALLMARK_IL2_STAT5_SIGNALING	11	0.48	1.51	0.000	0.232	0.516	73	tags=36%, list=21%, signal=45%
HALLMARK_APOPTOSIS	5	0.54	1.40	0.000	0.278	0.516	126	tags=80%, list=37%, signal=125%
HALLMARK_XENOBIOTIC_METABOLISM	8	0.60	1.33	0.000	0.266	0.516	116	tags=75%, list=34%, signal=111%
HALLMARK_HYPOXIA	20	0.42	1.30	0.000	0.300	0.516	178	tags=85%, list=52%, signal=167%
HALLMARK_MYOGENESIS	12	0.40	1.27	0.000	0.288	0.516	156	tags=67%, list=46%, signal=119%
HALLMARK_NOTCH_SIGNALING	2	0.75	1.25	0.000	0.295	0.516	86	tags=100%, list=25%, signal=133%
HALLMARK_IL6_JAK_STAT3_SIGNALING	3	0.46	1.23	0.000	0.300	0.681	184	tags=100%, list=54%, signal=215%
HALLMARK_MITOTIC_SPINDLE	6	0.41	1.21	0.000	0.350	0.681	201	tags=100%, list=59%, signal=239%
HALLMARK_GLYCOLYSIS	11	0.63	1.20	0.000	0.338	0.681	55	tags=55%, list=16%, signal=63%
HALLMARK_COAGULATION	8	0.43	1.20	0.000	0.328	0.681	174	tags=88%, list=51%, signal=174%
HALLMARK_ESTROGEN_RESPONSE_EARLY	14	0.35	1.18	0.000	0.319	0.681	159	tags=71%, list=47%, signal=128%
HALLMARK_PROTEIN_SECRETION	2	0.87	1.16	0.000	0.365	0.829	44	tags=100%, list=13%, signal=114%
HALLMARK_ANGIOGENESIS	5	0.48	1.16	0.214	0.376	0.829	15	tags=20%, list=4%, signal=21%
HALLMARK_COMPLEMENT	6	0.50	1.16	0.000	0.377	1.000	9	tags=17%, list=3%, signal=17%
HALLMARK_PANCREAS_BETA_CELLS	2	0.61	1.15	0.000	0.368	1.000	134	tags=100%, list=39%, signal=164%
HALLMARK_HEME_METABOLISM	2	0.74	1.13	0.251	0.396	1.000	89	tags=100%, list=26%, signal=135%
HALLMARK_WNT_BETA_CATENIN_SIGNALING	1	0.89	1.11	0.000	0.438	1.000	36	tags=100%, list=11%, signal=111%
HALLMARK_ESTROGEN_RESPONSE_LATE	12	0.32	1.11	0.414	0.454	1.000	206	tags=83%, list=60%, signal=203%
HALLMARK_TGF_BETA_SIGNALING	7	0.55	1.08	0.000	0.474	1.000	157	tags=100%, list=46%, signal=182%
HALLMARK_G2M_CHECKPOINT	4	0.38	1.07	0.414	0.470	1.000	163	tags=75%, list=48%, signal=142%
HALLMARK_APICAL_SURFACE	2	0.48	1.05	0.201	0.500	1.000	178	tags=100%, list=52%, signal=208%
HALLMARK_ADIPOGENESIS	4	0.42	1.04	0.212	0.509	1.000	33	tags=25%, list=10%, signal=27%
HALLMARK_PI3K_AKT_MTOR_SIGNALING	1	0.87	1.02	0.336	0.531	1.000	44	tags=100%, list=13%, signal=114%
HALLMARK_EPITHELIAL_MESENCHYMAL_TRANSITION	46	0.39	0.98	0.324	0.554	1.000	123	tags=59%, list=36%, signal=79%
HALLMARK_HEDGEHOG_SIGNALING	2	0.41	0.92	0.748	0.650	1.000	201	tags=100%, list=59%, signal=242%
HALLMARK_MTORC1_SIGNALING	17	0.43	0.82	0.739	0.787	1.000	15	tags=12%, list=4%, signal=12%
HALLMARK_KRAS_SIGNALING_DN	6	0.31	0.63	0.739	0.956	1.000	116	tags=33%, list=34%, signal=50%
HALLMARK_FATTY_ACID_METABOLISM	6	0.28	0.48	0.739	0.972	1.000	43	tags=17%, list=13%, signal=19%
Gene sets enriched in phenotype XVIVO
GeneSet (MSigDB)	SIZE	ES	NES	NOM p-val	FDR q-val	FWER p-val	RANK AT MAX	LEADING EDGE
HALLMARK_INTERFERON_ALPHA_RESPONSE	13	-0.72	-1.33	0.000	0.501	0.348	107	tags=100%, list=31%, signal=140%
HALLMARK_MYC_TARGETS_V2	2	-0.68	-1.15	0.000	1.000	0.852	113	tags=100%, list=33%, signal=149%
HALLMARK_BILE_ACID_METABOLISM	4	-0.61	-1.04	0.258	1.000	1.000	137	tags=100%, list=40%, signal=165%
HALLMARK_ANDROGEN_RESPONSE	7	-0.59	-1.04	0.324	1.000	1.000	146	tags=100%, list=43%, signal=171%
HALLMARK_UV_RESPONSE_DN	19	-0.29	-1.01	0.517	1.000	1.000	4	tags=5%, list=1%, signal=5%
HALLMARK_UV_RESPONSE_UP	1	-0.59	-0.95	0.324	1.000	1.000	143	tags=100%, list=42%, signal=172%
HALLMARK_DNA_REPAIR	1	-0.74	-0.93	0.324	1.000	1.000	92	tags=100%, list=27%, signal=137%
HALLMARK_PEROXISOME	2	-0.60	-0.90	0.660	1.000	1.000	137	tags=100%, list=40%, signal=166%
HALLMARK_CHOLESTEROL_HOMEOSTASIS	20	-0.47	-0.86	0.660	0.961	1.000	192	tags=100%, list=56%, signal=215%
HALLMARK_UNFOLDED_PROTEIN_RESPONSE	2	-0.44	-0.83	0.660	0.911	1.000	193	tags=100%, list=57%, signal=229%
HALLMARK_INTERFERON_GAMMA_RESPONSE	18	-0.33	-0.69	0.488	0.944	1.000	107	tags=83%, list=31%, signal=115%
